# Supplementary material for: Effects of neonatal inhalation exposure to ultrafine carbon particles on pathology and behavioral outcomes in C57BL/6J mice
Source: Part Fibre Toxicol. 2019 Feb 18;16:10. doi: 10.1186/s12989-019-0293-5 (PMC6379948; doi:10.1186/s12989-019-0293-5)
Supplement: Supplementary file 2 — UFCP Experiment Dataset. (XLSX 631 kb) [file 12989_2019_293_MOESM2_ESM.xlsx]

## Sheet: MPPD Calculations
MPPD v3.04 © 2016 by Applied Research Associates, Inc.									MPPD v3.04 © 2016 by Applied Research Associates, Inc.
--> Lung morphometry <--									--> Lung morphometry <--
Lung Geometry: mouse									Lung Geometry: Childlimited
Number of segments: 22									Number of segments: 110
Scaling tree by (TLC ---> FRC): 0.499									Scaling tree by (TLC ---> FRC): 0.742
TLC = 1.04 ml									TLC = 43.98 ml
FRC = 0.13 ml									FRC = 17.97 ml
Scaling tree by ((1+TV/2FRC)^1/3): 1.072									Scaling tree by ((1+TV/2FRC)^1/3): 1.227
Calculated FRC = 0.13 ml									Calculated FRC = 17.97 ml
Lung (distal) volume = 0.16 ml									Lung (distal) volume = 33.19 ml
Volume of conducting airways: 0.02 ml									Volume of conducting airways: 3.10 ml
-----> Breathing Parameters and Times <-------									-----> Breathing Parameters and Times <-------
Breathing Frequency: 200.0 #/min Tidal volume: 0.06 ml									Breathing Frequency: 39.0 #/min Tidal volume: 30.44 ml
Nasopharyngeal dead space: 0.01 ml									Nasopharyngeal dead space: 2.45 ml
--> Regional Deposition <--									--> Regional Deposition <--
Inhalation time: 0.25 sec Exhalation time: 0.05 sec									Inhalation time: 0.77 sec Exhalation time: 0.77 sec
Volumetric inhalation flow rate at trachea: 0.24390243902439027 ml/sec									Volumetric inhalation flow rate at trachea: 39.572 ml/sec
Volumetric exhalation flow rate at trachea: 1.1111111111111107 ml/sec									Volumetric exhalation flow rate at trachea: 39.572 ml/sec
Time spent in the head during inhalation: 0.041 sec									Time spent in the head during inhalation: 0.062 sec
Time spent in the head during exhalation: 0.009 sec									Time spent in the head during exhalation: 0.062 sec
--> Particle properties <--									--> Particle properties <--
Diameter: 4.000E-2 µm									Diameter: 4.000E-2 µm
Sigma_g (GSD): 1.500E+0									Sigma_g (GSD): 1.500E+0
Mass density: 1.0 g/cm^3									Mass density: 1.0 g/cm^3
Aerosol concentration: 0.05 mg/m^3									Aerosol concentration: 0.005 mg/m^3
Inhalable fraction: 1.0000									Inhalable fraction: 1.0000
Breathing route: nasal									Breathing route: nasal
--> Inhalation <--									--> Inhalation <--
Inspiratory Fraction: 0.82									Inspiratory Fraction: 0.5
--> Pause <--									--> Pause <--
Pause Fraction: 0.0									Pause Fraction: 0.0
Total head deposition fraction: 0.1739									Total head deposition fraction: 0.0910
Total TB deposition fraction: 0.1362									Total TB deposition fraction: 0.1222
Total pulmonary deposition fraction: 0.2034									Total pulmonary deposition fraction: 0.4524
Total deposition fraction: 0.5135									Total deposition fraction: 0.6655
Head deposited mass rate: 1.043E-4 µg/min									Head deposited mass rate: 5.399E-4 µg/min
TB deposited mass rate: 8.173E-5 µg/min									TB deposited mass rate: 7.252E-4 µg/min
Pulmonary deposited mass rate: 1.221E-4 µg/min									Pulmonary deposited mass rate: 2.685E-3 µg/min
Total deposited mass rate: 3.081E-4 µg/min									Total deposited mass rate: 3.950E-3 µg/min
Head deposited mass rate per unit area: 4.268E-5 µg/min/cm^2									Head deposited mass rate per unit area: 1.778E-6 µg/min/cm^2
TB deposited mass rate per unit area: 3.609E-5 µg/min/cm^2									TB deposited mass rate per unit area: 3.353E-6 µg/min/cm^2
Pulmonary deposited mass rate per unit area: 2.904E-7 µg/min/cm^2									Pulmonary deposited mass rate per unit area: 4.348E-8 µg/min/cm^2
Total deposited mass rate per unit area: 7.250E-7 µg/min/cm^2									Total deposited mass rate per unit area: 6.342E-8 µg/min/cm^2
Lobe: Entire Lung									Lobe: Entire Lung
Number of segments: 22									Number of segments: 110
Number of terminal airways (alveolar regions): 1025									Number of terminal airways (alveolar regions): 26624
Lobe volume: 0.16 ml									Lobe volume: 33.19 ml
Volume of conducting airways: 0.02 ml									Volume of conducting airways: 3.10 ml
Total deposition fraction in conducting airways: 0.1362									Total deposition fraction in conducting airways: 0.1222
Total deposition fraction in conducting airways during inhalation: 0.2808									Total deposition fraction in conducting airways during inhalation: 0.3293
Total deposition fraction in conducting airways during pause: 0.0000									Total deposition fraction in conducting airways during pause: 0.0000
Total deposition fraction in conducting airways during exhalation: 0.0141									Total deposition fraction in conducting airways during exhalation: 0.0107
Total deposition fraction in alveolar region: 0.2034									Total deposition fraction in alveolar region: 0.4524
Total deposition fraction in alveolar region during inhalation: 0.0519									Total deposition fraction in alveolar region during inhalation: 0.2625
Total deposition fraction in alveolar region during pause: 0.0000									Total deposition fraction in alveolar region during pause: 0.0000
Total deposition fraction in alveolar region during exhalation: 0.0008									Total deposition fraction in alveolar region during exhalation: 0.0085
*************Dosimetrics**************									*************Dosimetrics**************
Mass Deposition per Alveolus (mg): 9.178E-14									Mass Deposition per Alveolus (mg): 1.257E-12
Mass Deposition per Macrophage (mg): 2.104E-13									Mass Deposition per Macrophage (mg): 1.039E-13
Number of Particles per Alveolus: 2.739E-3									Number of Particles per Alveolus: 3.752E-2
Number of Particles per Macrophage: 6.280E-3									Number of Particles per Macrophage: 3.101E-3
Airway deposition fraction (TB + Alv): 0.3397									Airway deposition fraction (TB + Alv): 0.5746
Deposition per generation in Entire Lung									Deposition per generation in Entire Lung
Gen. Num.	Dep. Frac.	Surf. Area	TB S.A.	Pul S.A.	Dep. Frac./Area (cm²)				Gen. Num.	Dep. Frac.	Surf. Area	TB S.A.	Pul S.A.	Dep. Frac./Area (cm²)
1		0.005751	0.09625	0.09625	0	0.05975			1		0.001194	4.223	4.223	0	0.0002828
2		0.006286	0.1122	0.1122	0	0.05603			2		0.003156	2.913	2.913	0	0.001083
3		0.005158	0.07214	0.07214	0	0.0715			3		0.00205	1.562	1.562	0	0.001312
4		0.004474	0.0468	0.0468	0	0.09559			4		0.00212	1.551	1.551	0	0.001366
5		0.006976	0.09481	0.09481	0	0.07358			5		0.003067	1.8	1.8	0	0.001704
6		0.006775	0.09023	0.09023	0	0.07509			6		0.003277	2.567	2.567	0	0.001276
7		0.007612	0.1047	0.1047	0	0.07268			7		0.004147	3.667	3.667	0	0.001131
8		0.009156	0.1385	0.1385	0	0.06612			8		0.005012	4.576	4.576	0	0.001095
9		0.01075	0.1656	0.1656	0	0.06493			9		0.006316	6.078	6.078	0	0.001039
10		0.01186	0.193	0.193	0	0.06144			10		0.007376	7.081	7.081	0	0.001042
11		0.01386	0.26	0.26	0	0.0533			11		0.008676	7.679	7.679	0	0.00113
12		0.01463	0.2643	0.2643	0	0.05533			12		0.01013	8.919	8.919	0	0.001136
13		0.01634	0.2625	0.2625	0	0.06226			13		0.01202	10.89	10.89	0	0.001103
14		0.0166	0.2024	0.2024	0	0.08202			14		0.01453	14.03	14.03	0	0.001036
15		0.01666	0.1611	0.1611	0	0.1034			15		0.01824	19.21	19.21	0	0.0009494
16		0.0225	0.2944	0	1.844	0.07644			16		0.02326	27.24	9.722	24.98	0.0008539
17		0.03072	0.5828	0	3.372	0.0527			17		0.03006	41.49	6.264	68.59	0.0007244
18		0.03727	1.058	0	4.771	0.03524			18		0.03926	65.78	0	177.9	0.0005969
19		0.04251	2.093	0	16.65	0.0203			19		0.05007	104.4	0	466.7	0.0004798
20		0.03624	3.767	0	27.6	0.009622			20		0.06279	169	0	1047	0.0003715
21		0.01734	7.454	0	55.78	0.002327			21		0.0729	286.2	0	2173	0.0002547
22		0.0001925	13.13	0	310.2	1.466e-05			22		0.07705	490.7	0	4264	0.000157
									23		0.06649	887	0	8435	7.496e-05
--> Deposition Fraction per acinar region <--									24		0.03932	948.7	0	8400	4.144e-05
0.203435									25		0.01205	620.4	0	5825	1.942e-05
Total alveolar/acinar deposition: 0.2034									Lobe: LU
Average deposition per alveolus/acinus: 2.034E-1									Number of segments: 20
Standard deviation of acinar deposition: ?E-1									Number of terminal airways (alveolar regions): 4096
Realtive SD of acinar deposition: ?E-1									Lobe volume: 3.46 ml
									Volume of conducting airways: 0.26 ml
									Total deposition fraction in conducting airways: 0.0163
									Total deposition fraction in conducting airways during inhalation: 0.0418
									Total deposition fraction in conducting airways during pause: 0.0000
									Total deposition fraction in conducting airways during exhalation: 0.0019
									Total deposition fraction in alveolar region: 0.0419
									Total deposition fraction in alveolar region during inhalation: 0.0171
									Total deposition fraction in alveolar region during pause: 0.0000
									Total deposition fraction in alveolar region during exhalation: 0.0006
									*************Dosimetrics**************
									Mass Deposition per Alveolus (mg): 1.166E-13
									Mass Deposition per Macrophage (mg): 9.634E-15
									Number of Particles per Alveolus: 3.479E-3
									Number of Particles per Macrophage: 2.875E-4
									Airway deposition fraction (TB + Alv): 0.0582
									Deposition per generation in LU
									Gen. Num.	Dep. Frac.	Surf. Area	TB S.A.	Pul S.A.	Dep. Frac./Area (cm²)
									4		0.000371	0.3273	0.3273	0	0.001133
									5		0.0004145	0.4332	0.4332	0	0.0009567
									6		0.000503	0.6185	0.6185	0	0.0008131
									7		0.0006064	0.7105	0.7105	0	0.0008535
									8		0.000849	1.162	1.162	0	0.0007306
									9		0.001023	1.384	1.384	0	0.0007391
									10		0.00111	1.407	1.407	0	0.0007888
									11		0.001428	1.78	1.78	0	0.0008022
									12		0.001764	2.168	2.168	0	0.0008135
									13		0.002163	2.799	2.799	0	0.0007729
									14		0.002696	3.674	3.674	0	0.0007337
									15		0.003352	5.102	5.102	0	0.000657
									16		0.004123	7.001	0	9.899	0.0005889
									17		0.005048	10.54	0	19.82	0.0004788
									18		0.005937	15.59	0	43.42	0.0003809
									19		0.006631	22.67	0	115.4	0.0002924
									20		0.007165	34.69	0	220.2	0.0002065
									21		0.006622	57.14	0	428.2	0.0001159
									22		0.004797	87.07	0	829.2	5.51e-05
									23		0.001614	145.1	0	1629	1.112e-05
									Lobe: LL
									Number of segments: 21
									Number of terminal airways (alveolar regions): 8192
									Lobe volume: 10.95 ml
									Volume of conducting airways: 0.35 ml
									Total deposition fraction in conducting airways: 0.0347
									Total deposition fraction in conducting airways during inhalation: 0.0978
									Total deposition fraction in conducting airways during pause: 0.0000
									Total deposition fraction in conducting airways during exhalation: 0.0026
									Total deposition fraction in alveolar region: 0.1653
									Total deposition fraction in alveolar region during inhalation: 0.1052
									Total deposition fraction in alveolar region during pause: 0.0000
									Total deposition fraction in alveolar region during exhalation: 0.0034
									*************Dosimetrics**************
									Mass Deposition per Alveolus (mg): 4.595E-13
									Mass Deposition per Macrophage (mg): 3.797E-14
									Number of Particles per Alveolus: 1.371E-2
									Number of Particles per Macrophage: 1.133E-3
									Airway deposition fraction (TB + Alv): 0.2000
									Deposition per generation in LL
									Gen. Num.	Dep. Frac.	Surf. Area	TB S.A.	Pul S.A.	Dep. Frac./Area (cm²)
									4		0.0008455	0.4595	0.4595	0	0.00184
									5		0.0009044	0.3817	0.3817	0	0.002369
									6		0.001096	0.7754	0.7754	0	0.001414
									7		0.001353	1.163	1.163	0	0.001164
									8		0.001576	1.208	1.208	0	0.001304
									9		0.001965	1.495	1.495	0	0.001314
									10		0.002417	1.929	1.929	0	0.001253
									11		0.002599	1.754	1.754	0	0.001482
									12		0.002874	1.841	1.841	0	0.001561
									13		0.003313	2.066	2.066	0	0.001604
									14		0.003888	2.625	2.625	0	0.001481
									15		0.005089	3.628	3.628	0	0.001403
									16		0.006791	5.555	5.555	0	0.001222
									17		0.009387	9.212	0	18.68	0.001019
									18		0.01329	16.33	0	46.63	0.0008138
									19		0.01827	28.68	0	119.6	0.0006369
									20		0.02463	52.15	0	355.2	0.0004724
									21		0.0301	89.79	0	696	0.0003352
									22		0.03298	179.6	0	1392	0.0001836
									23		0.02693	319.3	0	2744	8.436e-05
									24		0.009733	638.5	0	5488	1.524e-05
									Lobe: RU
									Number of segments: 20
									Number of terminal airways (alveolar regions): 4096
									Lobe volume: 2.85 ml
									Volume of conducting airways: 0.23 ml
									Total deposition fraction in conducting airways: 0.0149
									Total deposition fraction in conducting airways during inhalation: 0.0371
									Total deposition fraction in conducting airways during pause: 0.0000
									Total deposition fraction in conducting airways during exhalation: 0.0019
									Total deposition fraction in alveolar region: 0.0339
									Total deposition fraction in alveolar region during inhalation: 0.0123
									Total deposition fraction in alveolar region during pause: 0.0000
									Total deposition fraction in alveolar region during exhalation: 0.0004
									*************Dosimetrics**************
									Mass Deposition per Alveolus (mg): 9.417E-14
									Mass Deposition per Macrophage (mg): 7.782E-15
									Number of Particles per Alveolus: 2.810E-3
									Number of Particles per Macrophage: 2.322E-4
									Airway deposition fraction (TB + Alv): 0.0488
									Deposition per generation in RU
									Gen. Num.	Dep. Frac.	Surf. Area	TB S.A.	Pul S.A.	Dep. Frac./Area (cm²)
									4		0.0003278	0.2583	0.2583	0	0.001269
									5		0.0003959	0.3893	0.3893	0	0.001017
									6		0.0004495	0.5045	0.5045	0	0.000891
									7		0.0005293	0.5543	0.5543	0	0.0009549
									8		0.0006948	0.8035	0.8035	0	0.0008648
									9		0.0008968	1.143	1.143	0	0.0007849
									10		0.001024	1.339	1.339	0	0.0007647
									11		0.001274	1.647	1.647	0	0.0007731
									12		0.001604	2.188	2.188	0	0.0007331
									13		0.002	2.962	2.962	0	0.0006751
									14		0.002522	4.106	4.106	0	0.0006143
									15		0.003167	5.669	5.669	0	0.0005586
									16		0.00384	7.936	0	10.31	0.0004838
									17		0.00462	11.22	0	18.83	0.0004116
									18		0.005319	16.84	0	39.64	0.0003159
									19		0.00574	24.94	0	101	0.0002301
									20		0.005481	34.69	0	186.7	0.000158
									21		0.004758	50.79	0	354.9	9.368e-05
									22		0.003097	69.84	0	678	4.434e-05
									23		0.001025	114.3	0	1331	8.968e-06
									Lobe: RM
									Number of segments: 19
									Number of terminal airways (alveolar regions): 2048
									Lobe volume: 2.57 ml
									Volume of conducting airways: 0.12 ml
									Total deposition fraction in conducting airways: 0.0089
									Total deposition fraction in conducting airways during inhalation: 0.0249
									Total deposition fraction in conducting airways during pause: 0.0000
									Total deposition fraction in conducting airways during exhalation: 0.0008
									Total deposition fraction in alveolar region: 0.0364
									Total deposition fraction in alveolar region during inhalation: 0.0208
									Total deposition fraction in alveolar region during pause: 0.0000
									Total deposition fraction in alveolar region during exhalation: 0.0007
									*************Dosimetrics**************
									Mass Deposition per Alveolus (mg): 1.011E-13
									Mass Deposition per Macrophage (mg): 8.358E-15
									Number of Particles per Alveolus: 3.018E-3
									Number of Particles per Macrophage: 2.494E-4
									Airway deposition fraction (TB + Alv): 0.0453
									Deposition per generation in RM
									Gen. Num.	Dep. Frac.	Surf. Area	TB S.A.	Pul S.A.	Dep. Frac./Area (cm²)
									5		0.0003161	0.307	0.307	0	0.001029
									6		0.0003161	0.3139	0.3139	0	0.001007
									7		0.000489	0.624	0.624	0	0.0007836
									8		0.0004918	0.4836	0.4836	0	0.001017
									9		0.0006478	0.7599	0.7599	0	0.0008525
									10		0.000729	0.7905	0.7905	0	0.0009222
									11		0.0008024	0.7345	0.7345	0	0.001092
									12		0.0009004	0.8082	0.8082	0	0.001114
									13		0.001079	0.9212	0.9212	0	0.001172
									14		0.001355	1.205	1.205	0	0.001125
									15		0.001746	1.754	1.754	0	0.0009953
									16		0.002319	2.579	0	4.769	0.0008992
									17		0.003118	4.251	0	11.26	0.0007335
									18		0.004157	7.171	0	28.19	0.0005797
									19		0.005427	12.47	0	82.54	0.0004352
									20		0.006594	21.43	0	161.6	0.0003077
									21		0.006983	40.81	0	321.1	0.0001711
									22		0.005726	72.56	0	633.1	7.891e-05
									23		0.00206	145.1	0	1266	1.42e-05
									Lobe: RL
									Number of segments: 21
									Number of terminal airways (alveolar regions): 8192
									Lobe volume: 11.53 ml
									Volume of conducting airways: 0.30 ml
									Total deposition fraction in conducting airways: 0.0405
									Total deposition fraction in conducting airways during inhalation: 0.1122
									Total deposition fraction in conducting airways during pause: 0.0000
									Total deposition fraction in conducting airways during exhalation: 0.0026
									Total deposition fraction in alveolar region: 0.1749
									Total deposition fraction in alveolar region during inhalation: 0.1070
									Total deposition fraction in alveolar region during pause: 0.0000
									Total deposition fraction in alveolar region during exhalation: 0.0034
									*************Dosimetrics**************
									Mass Deposition per Alveolus (mg): 4.861E-13
									Mass Deposition per Macrophage (mg): 4.017E-14
									Number of Particles per Alveolus: 1.451E-2
									Number of Particles per Macrophage: 1.199E-3
									Airway deposition fraction (TB + Alv): 0.2153
									Deposition per generation in RL
									Gen. Num.	Dep. Frac.	Surf. Area	TB S.A.	Pul S.A.	Dep. Frac./Area (cm²)
									5		0.001036	0.2886	0.2886	0	0.00359
									6		0.0009116	0.355	0.355	0	0.002568
									7		0.001169	0.6152	0.6152	0	0.0019
									8		0.001401	0.9184	0.9184	0	0.001525
									9		0.001784	1.297	1.297	0	0.001375
									10		0.002097	1.616	1.616	0	0.001298
									11		0.002573	1.763	1.763	0	0.00146
									12		0.002989	1.913	1.913	0	0.001562
									13		0.003464	2.147	2.147	0	0.001613
									14		0.004074	2.423	2.423	0	0.001681
									15		0.004888	3.061	3.061	0	0.001597
									16		0.006186	4.166	4.166	0	0.001485
									17		0.007884	6.264	6.264	0	0.001259
									18		0.01056	9.863	0	20.03	0.001071
									19		0.01401	15.59	0	48.12	0.0008986
									20		0.01892	26.08	0	123.7	0.0007256
									21		0.02443	47.62	0	372.9	0.0005132
									22		0.03046	81.63	0	732.2	0.0003731
									23		0.03486	163.3	0	1464	0.0002135
									24		0.02958	310.2	0	2913	9.537e-05
									25		0.01205	620.4	0	5825	1.942e-05
									--> Deposition Fraction per acinar region <--
									0.0419385
									0.165315
									0.0363851
									0.174877
									0.0338788
									Total alveolar/acinar deposition: 0.4524
									Average deposition per alveolus/acinus: 9.048E-2
									Standard deviation of acinar deposition: 7.282E-2
									Realtive SD of acinar deposition: 8.048E-1

## Sheet: AGD and Weights Weaning
We	Breeder Cage	Breeding	Exposure Group	Breeding Pair	Group	Pup Number	DOB	Sex	Behavior Squad	Behavior Cage	Weight (g)	AGD (mm)	PND @ Recording	# pups in litter	tx1	tx2	AGD/Weight
378	119	2	C	64	Carbon_Control	3	2017-09-07	M	3	334	13.6	12.2	27	9	Carbon	Control	0.897059
477	119	2	C	64	Carbon_Control	8	2017-09-07	F	4	431	11.9	6	27	9	Carbon	Control	0.504202
478	119	2	C	64	Carbon_Control	4	2017-09-07	M	4	436	12.4	11.3	27	9	Carbon	Control	0.91129
280	118	2	D	66	Carbon_Control	4	2017-09-08	M	2	236	10.5	10	26	8	Carbon	Control	0.952381
377	118	2	D	66	Carbon_Control	8	2017-09-08	F	3	333	12.9	6.8	26	8	Carbon	Control	0.527132
232	81	1	A	81	Carbon_Control	2	2017-08-17	M	2	216	13.2	10.4	27	9	Carbon	Control	0.787879
323	81	1	A	81	Carbon_Control	8	2017-08-17	F	3	313	11.2	5.5	27	9	Carbon	Control	0.491071
127	83	1	B	83	Carbon_Control	7	2017-08-18	F	1	113	11.9	5.8	27	8	Carbon	Control	0.487395
226	83	1	B	83	Carbon_Control	8	2017-08-18	F	2	213	11.9	5.3	27	8	Carbon	Control	0.445378
385	83	1	B	83	Carbon_Control	2	2017-08-18	M	3	310	13.3	11.9	27	8	Carbon	Control	0.894737
427	83	1	B	83	Carbon_Control	3	2017-08-18	M	4	414	12.4	9	27	8	Carbon	Control	0.725806
131	84	1	A	84	Carbon_Control	1	2017-08-17	M	1	116	18	13.9	27	9	Carbon	Control	0.772222
324	84	1	A	84	Carbon_Control	9	2017-08-17	F	3	313	13.2	6	27	9	Carbon	Control	0.454545
425	84	1	A	84	Carbon_Control	8	2017-08-17	F	4	413	11.5	5	27	9	Carbon	Control	0.434783
128	87	1	B	87	Carbon_Control	9	2017-08-18	F	1	113	10.6	5.2	27	9	Carbon	Control	0.490566
228	87	1	B	87	Carbon_Control	2	2017-08-18	M	2	214	12.3	10.9	27	9	Carbon	Control	0.886179
326	87	1	B	87	Carbon_Control	3	2017-08-18	M	3	310	11.6	10.2	27	9	Carbon	Control	0.87931
426	87	1	B	87	Carbon_Control	8	2017-08-18	F	4	413	11.9	5.4	27	9	Carbon	Control	0.453782
272	88	2	C	88	Carbon_Control	7	2017-09-07	F	2	235	10.8	6.1	27	9	Carbon	Control	0.564815
273	88	2	C	88	Carbon_Control	4	2017-09-07	M	2	234	12.8	11.4	27	9	Carbon	Control	0.890625
370	88	2	C	88	Carbon_Control	5	2017-09-07	M	3	332	14.7	13.2	27	9	Carbon	Control	0.897959
227	89	1	A	89	Carbon_Control	9	2017-08-17	F	2	213	13.1	5.8	27	9	Carbon	Control	0.442748
174	91	2	C	91	Carbon_Control	3	2017-09-07	M	1	136	11.5	10.4	27	7	Carbon	Control	0.904348
274	91	2	C	91	Carbon_Control	7	2017-09-07	F	2	235	13.3	6.5	27	7	Carbon	Control	0.488722
275	91	2	C	91	Carbon_Control	4	2017-09-07	M	2	234	13.2	11	27	7	Carbon	Control	0.833333
470	91	2	C	91	Carbon_Control	2	2017-09-07	M	4	434	11.6	10.5	27	7	Carbon	Control	0.905172
229	92	1	B	92	Carbon_Control	2	2017-08-18	M	2	214	14.6	12.3	27	8	Carbon	Control	0.842466
327	92	1	B	92	Carbon_Control	6	2017-08-18	F	3	315	11.3	5	27	8	Carbon	Control	0.442478
329	92	1	B	92	Carbon_Control	3	2017-08-18	M	3	312	14.1	11.1	27	8	Carbon	Control	0.787234
429	92	1	B	92	Carbon_Control	7	2017-08-18	F	4	415	11.6	5.3	27	8	Carbon	Control	0.456897
129	94	1	A	94	Carbon_Control	6	2017-08-17	F	1	115	14	6	27	9	Carbon	Control	0.428571
431	94	1	A	94	Carbon_Control	2	2017-08-17	M	4	414	15.7	12	27	9	Carbon	Control	0.764331
372	95	2	C	95	Carbon_Control	1	2017-09-07	M	3	332	13.3	13	27	7	Carbon	Control	0.977444
132	97	1	B	97	Carbon_Control	2	2017-08-18	M	1	116	14.7	11.2	27	7	Carbon	Control	0.761905
230	97	1	B	97	Carbon_Control	5	2017-08-18	F	2	215	10.9	4.7	27	7	Carbon	Control	0.431193
233	97	1	B	97	Carbon_Control	3	2017-08-18	M	2	216	13.3	10.8	27	7	Carbon	Control	0.81203
328	97	1	B	97	Carbon_Control	6	2017-08-18	F	3	315	10.8	4.3	27	7	Carbon	Control	0.398148
330	98	1	B	98	Carbon_Control	2	2017-08-18	M	3	312	17	14.5	27	6	Carbon	Control	0.852941
432	98	1	B	98	Carbon_Control	3	2017-08-18	M	4	416	15.7	12	27	6	Carbon	Control	0.764331
130	99	1	A	99	Carbon_Control	6	2017-08-17	F	1	115	13.6	6.1	27	9	Carbon	Control	0.448529
135	99	1	A	99	Carbon_Control	3	2017-08-17	M	1	118	16.8	13	27	9	Carbon	Control	0.77381
430	99	1	A	99	Carbon_Control	5	2017-08-17	F	4	415	14.5	6.3	27	9	Carbon	Control	0.434483
231	100	1	A	100	Carbon_Control	5	2017-08-17	F	2	215	14.3	6.4	27	6	Carbon	Control	0.447552
236	100	1	A	100	Carbon_Control	2	2017-08-17	M	2	218	16.3	12.4	27	6	Carbon	Control	0.760736
175	101	2	C	101	Carbon_Control	6	2017-09-07	M	1	136	10	10.1	27	10	Carbon	Control	1.01
276	101	2	C	101	Carbon_Control	7	2017-09-07	M	2	236	11.3	10.4	27	10	Carbon	Control	0.920354
373	101	2	C	101	Carbon_Control	8	2017-09-07	M	3	334	10.9	10.1	27	10	Carbon	Control	0.926606
473	101	2	C	101	Carbon_Control	9	2017-09-07	M	4	434	9.4	10.1	27	10	Carbon	Control	1.07447
133	110	1	B	103	Carbon_Control	6	2017-08-18	F	1	117	13.5	5.8	27	5	Carbon	Control	0.42963
331	103	1	B	103	Carbon_Control	4	2017-08-18	F	3	317	12.2	5.5	27	8	Carbon	Control	0.45082
334	103	1	B	103	Carbon_Control	1	2017-08-18	M	3	314	15	12.2	27	8	Carbon	Control	0.813333
433	103	1	B	103	Carbon_Control	5	2017-08-18	F	4	417	12.5	5.6	27	8	Carbon	Control	0.448
436	103	1	B	103	Carbon_Control	2	2017-08-18	M	4	416	10.6	10.3	27	8	Carbon	Control	0.971698
20	105	2	C	105	Carbon_Control	8	2017-09-07	F	1	133	10.2	6.8	27	9	Carbon	Control	0.666667
177	105	2	C	105	Carbon_Control	5	2017-09-07	M	1	138	11.8	10.7	27	9	Carbon	Control	0.90678
277	105	2	C	105	Carbon_Control	6	2017-09-07	M	2	236	11.7	11	27	9	Carbon	Control	0.940171
178	106	2	C	106	Carbon_Control	3	2017-09-07	M	1	138	13	11.8	27	7	Carbon	Control	0.907692
85	106	2	C	106	Carbon_Control	6	2017-09-07	F	4	431	10.8	6	27	7	Carbon	Control	0.555556
474	106	2	C	106	Carbon_Control	2	2017-09-07	M	4	436	12.6	11.7	27	7	Carbon	Control	0.928571
376	107	2	D	107	Carbon_Control	5	2017-09-08	M	3	334	11.7	10.9	26	10	Carbon	Control	0.931624
180	108	2	C	108	Carbon_Control	2	2017-09-07	M	1	138	14.2	13.3	27	4	Carbon	Control	0.93662
279	108	2	C	108	Carbon_Control	4	2017-09-07	F	2	235	10.4	5.5	27	4	Carbon	Control	0.528846
476	108	2	C	108	Carbon_Control	1	2017-09-07	M	4	436	12.1	10.8	27	4	Carbon	Control	0.892562
134	110	1	B	110	Carbon_Control	3	2017-08-18	F	1	117	13.9	5.5	27	5	Carbon	Control	0.395683
136	110	1	B	110	Carbon_Control	1	2017-08-18	M	1	118	16.2	11.8	27	5	Carbon	Control	0.728395
234	110	1	B	110	Carbon_Control	4	2017-08-18	F	2	217	13.7	6.2	27	5	Carbon	Control	0.452555
237	111	1	B	111	Carbon_Control	1	2017-08-18	M	2	218	16.4	12.3	27	8	Carbon	Control	0.75
332	111	1	B	111	Carbon_Control	6	2017-08-18	F	3	317	11.7	5.1	27	8	Carbon	Control	0.435897
335	111	1	B	111	Carbon_Control	2	2017-08-18	M	3	314	16	12.5	27	8	Carbon	Control	0.78125
434	111	1	B	111	Carbon_Control	7	2017-08-18	F	4	417	11.2	5	27	8	Carbon	Control	0.446429
138	114	1	A	114	Carbon_Control	4	2017-08-17	F	1	119	12.6	5.2	27	9	Carbon	Control	0.412698
137	114	1	A	114	Carbon_Control	3	2017-08-17	M	1	118	14.1	11.5	27	9	Carbon	Control	0.815603
235	114	1	A	114	Carbon_Control	5	2017-08-17	F	2	217	12.6	5.9	27	9	Carbon	Control	0.468254
437	114	1	A	114	Carbon_Control	2	2017-08-17	M	4	418	15.6	12.2	27	9	Carbon	Control	0.782051
238	116	1	B	116	Carbon_Control	1	2017-08-18	M	2	218	15.8	11.5	27	6	Carbon	Control	0.727848
333	116	1	B	116	Carbon_Control	4	2017-08-18	F	3	317	12.6	5.3	27	6	Carbon	Control	0.420635
336	116	1	B	116	Carbon_Control	2	2017-08-18	M	3	314	13.3	11.3	27	6	Carbon	Control	0.849624
435	116	1	B	116	Carbon_Control	5	2017-08-18	F	4	417	12.7	5.4	27	6	Carbon	Control	0.425197
139	117	1	B	117	Carbon_Control	7	2017-08-18	F	1	119	11	4.9	27	7	Carbon	Control	0.445455
438	117	1	B	117	Carbon_Control	2	2017-08-18	M	4	418	11.4	10.3	27	7	Carbon	Control	0.903509
101	121	1	B	121	Air_Control	7	2017-08-18	F	1	101	11.7	5.7	27	7	Air	Control	0.487179
103	121	1	B	121	Air_Control	2	2017-08-18	M	1	102	12.8	9.1	27	7	Air	Control	0.710938
201	122	1	B	122	Air_Control	5	2017-08-18	F	2	201	12.9	5.3	27	7	Air	Control	0.410853
203	122	1	B	122	Air_Control	1	2017-08-18	M	2	202	14.7	11.9	27	7	Air	Control	0.809524
301	125	1	B	125	Air_Control	7	2017-08-18	F	3	301	11.2	5.9	27	9	Air	Control	0.526786
303	125	1	B	125	Air_Control	2	2017-08-18	M	3	302A	11.8	9.5	27	9	Air	Control	0.805085
403	125	1	B	125	Air_Control	4	2017-08-18	M	4	402	12.5	10.2	27	9	Air	Control	0.816
102	126	1	B	126	Air_Control	6	2017-08-18	F	1	101	11	5.1	27	7	Air	Control	0.463636
104	126	1	B	126	Air_Control	1	2017-08-18	M	1	102	12.7	10.1	27	7	Air	Control	0.795276
204	126	1	B	126	Air_Control	2	2017-08-18	M	2	202	12.7	10.7	27	7	Air	Control	0.84252
401	126	1	B	126	Air_Control	3	2017-08-18	F	4	401	10	5.3	27	7	Air	Control	0.53
202	127	1	B	127	Air_Control	6	2017-08-18	F	2	201	11.7	5	27	7	Air	Control	0.42735
302	127	1	B	127	Air_Control	7	2017-08-18	F	3	301	11.8	6	27	7	Air	Control	0.508475
304	127	1	B	127	Air_Control	2	2017-08-18	M	3	302A	13.5	12.1	27	7	Air	Control	0.896296
404	127	1	B	127	Air_Control	3	2017-08-18	M	4	402	13	11.1	27	7	Air	Control	0.853846
105	129	1	A	129	Air_Control	6	2017-08-17	F	1	103	14	6.2	27	9	Air	Control	0.442857
113	129	1	A	129	Air_Control	3	2017-08-17	M	1	108	15	12.3	27	9	Air	Control	0.82
402	129	1	A	129	Air_Control	5	2017-08-17	F	4	401	13.8	5.6	27	9	Air	Control	0.405797
252	131	2	C	131	Air_Control	8	2017-09-07	F	2	227	9	5.4	27	8	Air	Control	0.6
107	132	1	A	132	Air_Control	3	2017-08-17	M	1	104	13	10	27	6	Air	Control	0.769231
205	132	1	A	132	Air_Control	5	2017-08-17	F	2	203	13	5.9	27	6	Air	Control	0.453846
253	134	2	C	134	Air_Control	2	2017-09-07	M	2	226	13.8	12.8	27	7	Air	Control	0.927536
350	134	2	C	134	Air_Control	6	2017-09-07	F	3	325	11.1	5.9	27	7	Air	Control	0.531532
351	134	2	C	134	Air_Control	3	2017-09-07	M	3	322	14.1	13.1	27	7	Air	Control	0.929078
156	135	2	C	135	Air_Control	4	2017-09-07	M	1	126	12.3	11.7	27	9	Air	Control	0.95122
254	135	2	C	135	Air_Control	9	2017-09-07	F	2	227	10.6	6.1	27	9	Air	Control	0.575472
255	135	2	C	135	Air_Control	5	2017-09-07	M	2	226	11.9	11.2	27	9	Air	Control	0.941176
451	135	2	C	135	Air_Control	3	2017-09-07	M	4	424	10.5	10.2	27	9	Air	Control	0.971429
157	136	2	C	136	Air_Control	10	2017-09-07	F	1	127	10.7	5.2	27	10	Air	Control	0.485981
158	136	2	C	136	Air_Control	6	2017-09-07	M	1	126	11	10.8	27	10	Air	Control	0.981818
256	136	2	C	136	Air_Control	7	2017-09-07	M	2	228	10	9.5	27	10	Air	Control	0.95
352	136	2	C	136	Air_Control	8	2017-09-07	F	3	325	10.3	5.3	27	10	Air	Control	0.514563
353	136	2	C	136	Air_Control	4	2017-09-07	M	3	322	8.2	9.2	27	10	Air	Control	1.12195
452	136	2	C	136	Air_Control	9	2017-09-07	F	4	423	10.2	5.6	27	10	Air	Control	0.54902
453	136	2	C	136	Air_Control	5	2017-09-07	M	4	424	10.9	10.5	27	10	Air	Control	0.963303
207	137	1	B	137	Air_Control	2	2017-08-18	M	2	204	12.2	10.2	27	8	Air	Control	0.836066
305	137	1	B	137	Air_Control	4	2017-08-18	F	3	303	8.8	4.2	27	8	Air	Control	0.477273
307	137	1	B	137	Air_Control	3	2017-08-18	M	3	302B	10.4	9.6	27	8	Air	Control	0.923077
405	137	1	B	137	Air_Control	5	2017-08-18	F	4	403	11.6	5.2	27	8	Air	Control	0.448276
257	138	2	C	138	Air_Control	7	2017-09-07	F	2	229	11.9	7	27	8	Air	Control	0.588235
354	138	2	C	138	Air_Control	8	2017-09-07	F	3	327	11.2	6.1	27	8	Air	Control	0.544643
355	138	2	C	138	Air_Control	3	2017-09-07	M	3	324	14.1	13.3	27	8	Air	Control	0.943262
454	139	2	D	139	Air_Control	8	2017-09-08	F	4	423	12.4	6.6	26	8	Air	Control	0.532258
455	139	2	D	139	Air_Control	4	2017-09-08	M	4	426	13.4	12.6	26	8	Air	Control	0.940299
106	140	1	B	140	Air_Control	5	2017-08-18	F	1	103	12.3	4.8	27	7	Air	Control	0.390244
108	140	1	B	140	Air_Control	3	2017-08-18	M	1	104	12.3	9.4	27	7	Air	Control	0.764228
206	140	1	B	140	Air_Control	6	2017-08-18	F	2	203	10.3	5	27	7	Air	Control	0.485437
407	140	1	B	140	Air_Control	2	2017-08-18	M	4	404	12.5	11	27	7	Air	Control	0.88
208	142	1	A	142	Air_Control	2	2017-08-17	M	2	204	12.4	9.8	27	8	Air	Control	0.790323
306	142	1	A	142	Air_Control	7	2017-08-17	F	3	303	11.8	5.3	27	8	Air	Control	0.449153
406	142	1	A	142	Air_Control	8	2017-08-17	F	4	403	12.2	5.5	27	8	Air	Control	0.45082
159	144	2	D	144	Air_Control	7	2017-09-08	F	1	127	11.2	6.8	26	8	Air	Control	0.607143
160	144	2	D	144	Air_Control	1	2017-09-08	M	1	128	13.6	12.6	26	8	Air	Control	0.926471
258	144	2	D	144	Air_Control	8	2017-09-08	F	2	229	12.1	6.7	26	8	Air	Control	0.553719
259	144	2	D	144	Air_Control	2	2017-09-08	M	2	228	12.5	11.8	26	8	Air	Control	0.944
109	146	1	A	146	Air_Control	3	2017-08-17	F	1	105	14.5	5.7	27	6	Air	Control	0.393103
408	146	1	A	146	Air_Control	1	2017-08-17	M	4	404	16	13.7	27	6	Air	Control	0.85625
111	147	1	B	147	Air_Control	2	2017-08-18	M	1	106	8.6	7.3	27	8	Air	Control	0.848837
209	147	1	B	147	Air_Control	8	2017-08-18	F	2	205	10.7	4.6	27	8	Air	Control	0.429907
3911	147	1	B	147	Air_Control	3	2017-08-18	M	2	206	12.3	9.9	27	8	Air	Control	0.804878
310	148	1	A	148	Air_Control	6	2017-08-17	F	3	305	11.9	5.2	27	8	Air	Control	0.436975
308	148	1	A	148	Air_Control	3	2017-08-17	M	3	304	13.5	10.7	27	8	Air	Control	0.792593
409	148	1	A	148	Air_Control	7	2017-08-17	F	4	405	10.4	4.6	27	8	Air	Control	0.442308
411	148	1	A	148	Air_Control	4	2017-08-17	M	4	406	12.1	10.7	27	8	Air	Control	0.884298
356	149	2	C	149	Air_Control	6	2017-09-07	F	3	327	11.4	6.4	27	7	Air	Control	0.561404
357	149	2	C	149	Air_Control	4	2017-09-07	M	3	324	13.8	12.7	27	7	Air	Control	0.92029
161	150	2	D	150	Air_Control	5	2017-09-08	F	1	129	10.3	6	26	7	Air	Control	0.582524
162	150	2	D	150	Air_Control	2	2017-09-08	M	1	128	11.8	1.3	26	7	Air	Control	0.110169
260	150	2	D	150	Air_Control	6	2017-09-08	F	2	229	9.4	6	26	7	Air	Control	0.638298
358	150	2	D	150	Air_Control	7	2017-09-08	F	3	327	9.4	5	26	7	Air	Control	0.531915
457	150	2	D	150	Air_Control	1	2017-09-08	M	4	426	12.1	11.6	26	7	Air	Control	0.958678
163	151	2	D	151	Air_Control	7	2017-09-08	F	1	129	12	6.7	26	7	Air	Control	0.558333
261	151	2	D	151	Air_Control	1	2017-09-08	M	2	228	11.5	10.8	26	7	Air	Control	0.93913
359	151	2	D	151	Air_Control	2	2017-09-08	M	3	324	12.1	11.2	26	7	Air	Control	0.92562
458	151	2	D	151	Air_Control	6	2017-09-08	F	4	425	10.7	5.5	26	7	Air	Control	0.514019
110	155	1	A	155	Air_Control	6	2017-08-17	F	1	105	12.2	5.4	27	7	Air	Control	0.442623
112	155	1	A	155	Air_Control	1	2017-08-17	M	1	106	12	10.2	27	7	Air	Control	0.85
210	155	1	A	155	Air_Control	7	2017-08-17	F	2	205	13.8	6.2	27	7	Air	Control	0.449275
212	155	1	A	155	Air_Control	2	2017-08-17	M	2	206	13.8	10.7	27	7	Air	Control	0.775362
11	155	1	A	155	Air_Control	3	2017-08-17	M	3	302B	12.9	12.6	27	7	Air	Control	0.976744
311	156	1	B	156	Air_Control	7	2017-08-18	F	3	305	12.4	5.9	27	5	Air	Control	0.475806
309	156	1	B	156	Air_Control	2	2017-08-18	M	3	304	14.6	10.8	27	5	Air	Control	0.739726
412	156	1	B	156	Air_Control	2	2017-08-18	M	4	406	14.4	10.7	27	5	Air	Control	0.743056
114	158	1	B	158	Air_Control	2	2017-08-18	M	1	108	12.2	10.2	27	5	Air	Control	0.836066
410	158	1	B	158	Air_Control	3	2017-08-18	F	4	405	10.2	4.3	27	5	Air	Control	0.421569

## Sheet: Pulmonary Outcomes
ID	Total	% Viable	% AM	%PMN	%Lymph	AM (Number x 106)	PMN (Number x 104)	LDH (nmoles/min/ml)	Protein (mg/mL)	Sex	tx1	tx2	tx1tx2	Postnatal Day
105	0.0525	61.9	90.36	6.75	2.65	0.047439	0.354375	72.5768	0.16429	M	Sal	A	Sal A	14
107	0.0295	69.49	70.38	27.83	1.8	0.0207621	0.820985	205.817	0.211725	M	Sal	A	Sal A	14
111	0.0355	73.24	88.07	9.22	2.71	0.0312648	0.32731	206.038	0.19153	F	Sal	A	Sal A	14
112	0.0265	62.26	81.07	15.89	3.04	0.0214835	0.421085	229.921	0.20696	F	Sal	A	Sal A	14
1	0.01	80	96.6	1.46	1.94	0.00966	0.0146	155.634	0.140155	M	Sal	A	Sal A	14
2	0.0205	75.61	82.7	16.4	0.86	0.0169535	0.3362	153.813	0.166935	M	Sal	A	Sal A	14
3	0.02	82.5				0	0	141.037	0.10207	M	Sal	A	Sal A	14
5	0.0905	55.25	78.4	21.4	0.24	0.070952	1.9367	23.5085	0.254135	F	Sal	A	Sal A	14
6	0.004	25	100	0	0	0.004	0	49.676	0.22386	F	Sal	A	Sal A	14
7	0.0265	67.92	73.5	26	0.49	0.0194775	0.689	299.812	0.313995	F	Sal	A	Sal A	14
145	0.057	75.44	92.55	6.1	1.36	0.0527535	0.3477	88.4863	0.14196	M	Sal	A	Sal A	21
146	0.034	45.59	83.33	14.13	2.54	0.0283322	0.48042	129.376	0.212235	M	Sal	A	Sal A	21
147	0.0185	72.97	96.42	2.61	0.94	0.0178377	0.048285	10.7873	0.062481	M	Sal	A	Sal A	21
149	0.0595	75.63	92.22	6.23	1.56	0.0548709	0.370685	183.994	0.32442	F	Sal	A	Sal A	21
151	0.0415	78.31	86.6	12.04	1.36	0.035939	0.49966	56.169	0.1608	F	Sal	A	Sal A	21
33	0.072	52.78	89.77	7.92	2.32	0.0646344	0.57024	188.537	0.246615	M	Sal	A	Sal A	21
34	0.0405	74.07	82.46	12.5	5.04	0.0333963	0.50625	71.8955	0.19697	M	Sal	A	Sal A	21
35	0.0485	72.16	89.11	8.17	2.72	0.0432184	0.396245	97.1495	0.20101	M	Sal	A	Sal A	21
38	0.56	71.43	88.71	9.71	1.57	0.496776	5.4376	26.1011	0.10381	F	Sal	A	Sal A	21
39	0.052	74.04	85.85	11.21	2.94	0.044642	0.58292	52.7116	0.17973	F	Sal	A	Sal A	21
40	0.05	83	82.55	14.65	2.8	0.041275	0.7325	104.171	0.181135	F	Sal	A	Sal A	21
73	0.0925	59.46	98.45	0.39	1.16	0.0910662	0.036075		0.176825	M	Sal	A	Sal A	60
74	0.1085	69.12	99.74	0.13	0.13	0.108218	0.014105	138.432	0.313595	M	Sal	A	Sal A	60
75	0.1005	64.18	98.7	0.74	0.56	0.0991935	0.07437	271.605	0.292845	M	Sal	A	Sal A	60
77	0.027	77.75	98.12	1.1	0.78	0.0264924	0.0297	17.5133	0.14148	F	Sal	A	Sal A	60
78	0.1295	82.24	84.46	13.39	2.14	0.109376	1.73401	55.1768	0.18609	F	Sal	A	Sal A	60
177	0.043	72.09	98.48	0.38	1.14	0.0423464	0.01634	24.1593	0.213295	M	Sal	A	Sal A	60
178	0.1495	71.91	98.81	0.2	0.99	0.147721	0.0299	146.74	0.291565	M	Sal	A	Sal A	60
179	0.065	78.46	99.22	0.2	0.59	0.064493	0.013	85.2005	0.187335	M	Sal	A	Sal A	60
182	0.132	92.8	96.23	0.4	3.37	0.127024	0.0528	24.3627	0.0914355	F	Sal	A	Sal A	60
183	0.0445	80.9	97.46	1.17	1.37	0.0433697	0.052065	117.461	0.193055	F	Sal	A	Sal A	60
184	0.123	75.61	97.78	0	2.22	0.120269	0	36.208	0.168465	F	Sal	A	Sal A	60
185	0.0615	69.92	98.23	0.35	1.41	0.0604115	0.021525	82.0437	0.194435	F	Sal	A	Sal A	60
115	0.06	74.17	29.73	24.96	1.59	0.017838	1.4976	185.522	0.18006	M	Sal	C	Sal C	14
116	0.0535	67.29	82.2	15.16	1.54	0.043977	0.81106	329.257	0.231025	M	Sal	C	Sal C	14
117	0.0615	86.18	76.47	20.5	3.03	0.047029	1.26075	125.457	0.177385	M	Sal	C	Sal C	14
120	0.1405	81.14	90.53	7.02	2.46	0.127195	0.98631		0.24898	F	Sal	C	Sal C	14
121	0.085	67.06	75	23.84	1.16	0.06375	2.0264	192.843	0.19086	F	Sal	C	Sal C	14
122	0.0465	81.72	89.63	8.11	2.26	0.0416779	0.377115	181.076	0.201185	F	Sal	C	Sal C	14
9						0	0		0.116095	M	Sal	C	Sal C	14
10	0.565	82.24	83.3	16.4	0.47	0.470645	9.266	139.833	0.27873	M	Sal	C	Sal C	14
11	0.0475	77.89	77.8	21.5	0.67	0.036955	1.02125	154.677	0.21521	M	Sal	C	Sal C	14
13	0.0645	82.17	81.5	18	0.48	0.0525675	1.161	20.3371	0.150605	F	Sal	C	Sal C	14
14	0.0245	55.1	79.8	19.7	0.45	0.019551	0.48265	302.394	0.462335	F	Sal	C	Sal C	14
15	0.063	81	68.3	30.2	1.5	0.043029	1.9026	107.544	0.192835	F	Sal	C	Sal C	14
153	0.041	82.93	90.33	7.06	2.6	0.0370353	0.28946	86.0777	0.18942	M	Sal	C	Sal C	21
154	0.595	76.47	95.2	4.33	0.46	0.56644	2.57635	40.1305	0.12648	M	Sal	C	Sal C	21
155	0.036	72.22	84.62	13.85	1.54	0.0304632	0.4986	220.707	0.22067	M	Sal	C	Sal C	21
157	0.049	49.59	91.3	6.81	1.89	0.044737	0.33369	45.3264	0.204055	F	Sal	C	Sal C	21
158	0.048	55.21	90.1	8.76	1.14	0.043248	0.42048	180.74	0.270755	F	Sal	C	Sal C	21
159	0.0225	71.11	92.34	7.07	0.59	0.0207765	0.159075	58.2399	0.200635	F	Sal	C	Sal C	21
43	0.0545	88.07	92.21	6.65	1.14	0.0502544	0.362425	43.114	0.16105	M	Sal	C	Sal C	21
44	0.0585	51.28	93.93	3.98	2.09	0.0549491	0.23283	78.1513	0.1007	M	Sal	C	Sal C	21
45	0.04	70	83.7	12.59	3.7	0.03348	0.5036	60.3143	0.18826	M	Sal	C	Sal C	21
48	0.0304	63.93	96.6	5.24	1.16	0.0293664	0.159296	44.0141	0.21	F	Sal	C	Sal C	21
49	0.027	40.74	90.42	7.78	1.81	0.0244134	0.21006	58.4857	0.214295	F	Sal	C	Sal C	21
50	0.035	55.71	80.04	16.48	3.48	0.028014	0.5768	109.714	0.21298	F	Sal	C	Sal C	21
81	0.095	67.37	99.61	0	0.39	0.0946295	0	112.729	0.1653	M	Sal	C	Sal C	60
82	0.074	56.08	99.24	0.19	0.3	0.0734376	0.01406	206.294	0.190865	M	Sal	C	Sal C	60
83	0.0885	62.71	99.23	0	0.77	0.0878185	0	85.1863	0.226	M	Sal	C	Sal C	60
85	0.061	66.67	96.12	0.73	0.37	0.0586332	0.04453	56.3087	0.17905	F	Sal	C	Sal C	60
86	0.045	71.43	97.31	1.92	0.77	0.0437895	0.0864	92.3222	0.174065	F	Sal	C	Sal C	60
188	0.0885	75.71	99.07	0	0.93	0.087677	0	141.566	0.171675	M	Sal	C	Sal C	60
189	0.055	83.64	98.73	0.36	0.91	0.0543015	0.0198	69.949	0.158605	M	Sal	C	Sal C	60
190	0.1015	83.74	98.51	0	1.49	0.0999877	0	56.1584	0.17795	M	Sal	C	Sal C	60
193	0.0965	73.06	97.38	1.12	1.5	0.0939717	0.10808	66.2317	0.184855	F	Sal	C	Sal C	60
194	0.0755	81.46	97.28	0.39	2.33	0.0734464	0.029445	81.9606	0.18168	F	Sal	C	Sal C	60

## Sheet: Exposure Data
				Carbon Recap		4 Hr. Avg.		End						Carbon Recap		4 Hr. Avg.		End
		Session 1		Mass Conc.		# Conc.		Measurement				Session 2		Mass Conc.		# Conc.		Measurement
	date	hr	Wt.	ug/m3		p/cm3		Size			date	hr	Wt.	ug/m3		p/cm3		Size
Day1	2017-08-21	1	10ug/300L	33	Mean	2.98855e+06	CMD	38.1		Day1	2017-09-11	1	12ug/300L	40	Mean	2.74562e+06	CMD	37.9
		2	13ug/300L	43	Min	1236000	GSD	1.46				2	12ug/300L	40	Min	1230000	GSD	1.43
		3	14ug/300L	47	Max	3673000						3	7ug/300L	23	Max	3978000
		4	17ug/200L	85	Stdev	351258						4	14ug/250L	56	Stdev	205160
				52										39.75
Day2	2017-08-22	1	11ug/300L	37	Mean	2.77442e+06	CMD	35.6		Day2	2017-09-12	1	10ug/300L	33	Mean	2.65625e+06	CMD	38.7
		2	12ug/300L	40	Min	1406000	GSD	1.44				2	14ug/300L	47	Min	1412000	GSD	1.4
		3	12ug/300L	40	Max	3758000						3	11ug/300L	37	Max	4594000
		4	2ug/225L	10	Stdev	204952						4	9ug/250L	36	Stdev	343560
				31.75										38.25
Day3	2017-08-23	1	10ug/300L	33	Mean	2.60473e+06	CMD	34.8		Day3	2017-09-13	1	12ug/300L	40	Mean	2.77345e+06	CMD	32.6
		2	15ug/300L	50	Min	1215000	GSD	1.42				2	4ug/300L	13	Min	635100	GSD	1.4
		3	13ug/300L	43	Max	3431000						3	12ug/300L	40	Max	3589000
		4	19ug/225L	40	Stdev	277806						4	11ug/250L	44	Stdev	339001
				41.5										34.25
Day4	2017-08-24	1	16ug/300L	53	Mean	2.75197e+06	CMD	36		Day4	2017-09-14	1	11ug/300L	37	Mean	2.67696e+06	CMD	33.1
		2	7ug/300L	23	Min	1570000	GSD	1.43				2	16ug/300L	53	Min	1368000	GSD	1.41
		3	18ug/300L	60	Max	3784000						3	16ug/300L	53	Max	3410000
		4	14ug/250L	56	Stdev	175650						4	14ug/250L	56	Stdev	253230
				48										49.75
Day5	2017-08-25	1	13ug/300L	43	Mean	2.59622e+06	CMD	35.7		Day5	2017-09-15	1	14ug/300L	47	Mean	2.45094e+06	CMD	39.9
		2	16ug/300L	53	Min	1866000	GSD	1.43				2	14ug/300L	47	Min	1455000	GSD	1.45
		3	14ug/300L	46	Max	3023000						3	14ug/300L	47	Max	3717000
		4	13ug/250L	52	Stdev	135300						4	10ug/250L	40	Stdev	296893
				48.5										45.25
Day6	2017-08-27	1	13ug/300L	43	Mean	2.76237e+06	CMD	37.1		Day6	2017-09-17	1	17ug/300L	57	Mean	2.67016e+06	CMD	34.4
		2	15ug/300L	50	Min	693200	GSD	1.43				2	14ug/300L	47	Min	1869000	GSD	1.43
		3	15ug/300L	50	Max	3979000						3	15ug/300L	50	Max	3333000
		4	10ug/250L	44	Stdev	300247						4	9ug/250L	36	Stdev	194153
				46.75										47.5
Day7	2017-08-28	1	14ug/300L	47	Mean	2.91358e+06	CMD	37.9		Day7	2017-09-18	1	14ug/300L	47	Mean	2.76928e+06	CMD	--
		2	17ug/300L	57	Min	1166000	GSD	1.46				2	15ug/300L	50	Min	1523000	GSD	--
		3	12ug/300L	40	Max	3990000						3	16ug/300L	53	Max	4132000
		4	8ug/250L	32	Stdev	302107						4	17ug/300L	57	Stdev	385501
				44										51.75
Day8	2017-08-29	1	12ug/300L	40	Mean	2.65936e+06	CMD	35.4		Day8	2017-09-19	1	14ug/300L	47	Mean	2.61118e+06	CMD	36.8
		2	21ug/300L	70	Min	910800	GSD	1.43				2	14ug/300L	47	Min	1430000	GSD	1.45
		3	17ug/300L	57	Max	4089000						3	16ug/300L	53	Max	3365000
		4	7ug/225L	31	Stdev	278934						4	15ug/300L	50	Stdev	277323
				49.5										49.25
Day9	2017-08-30	1	15ug/300L	50	Mean	2.62526e+06	CMD	33.3		Day9	2017-09-20	1	11ug/300L	37	Mean	2.46663e+06	CMD	35.5
		2	22ug/300L	73	Min	1399000	GSD	1.43				2	14ug/300L	47	Min	1777000	GSD	1.45
		3	27ug/300L	90	Max	3611000						3	12ug/300L	40	Max	2970000
		4	9ug/250L	36	Stdev	266820						4	14ug/300L	47	Stdev	207648
				62.25										42.75
Day10	2017-08-31	1	16ug/300L	53	Mean	2.54248e+06	CMD	33.9		Day10	2017-09-21	1	10ug/300L	33	Mean	2.7195e+06	CMD	37.8
		2	15ug/300L	50	Min	1500000	GSD	1.44				2	12ug/300L	40	Min	1175000	GSD	1.46
		3	16ug/300L	53	Max	2897000						3	11ug/300L	37	Max	3147000
		4	16ug/250L	64	Stdev	148769						4	14ug/300L	47	Stdev	272985
				55										39.25
		Recap Stats:	Mass Mean	47.925	Number Mean	2.72189e+06	Size Mean	35.78				Recap Stats:	Mass Mean	43.775	Number Mean	2.654e+06	Size Mean	36.3
			Min	31.75	Min	2.54248e+06	Min	33.3					Min	34.25	Min	2.45094e+06	Min	32.6
			Max	62.25	Max	2.98855e+06	Max	38.1					Max	51.75	Max	2.77345e+06	Max	39.9
			Stdev	8.12665	Stdev	144574	Stdev	1.581					Stdev	5.81479	Stdev	115090	Stdev	2.54853
					45.85
					6.97072				36.04	2.06476

## Sheet: Locomotor Session
Subject	Sex	Group	Block No	Jump Counts	Jump Time	Average Velocity	Ambulatory Episodes	Ambulatory Distance	Ambulatory Time	Ambulatory Counts	Stereotypic Time	Stereotypic Counts	Resting Time	Vertical Counts	Vertical Time
1	F	Carbon_Control	1	57	273	28.1218	105	1875	1502	1393	1451	1031	2772	43	356
1	F	Carbon_Control	2	39	201	33.0062	53	784.569	607	554	1270	851	3924	22	266
1	F	Carbon_Control	3	57	267	32.7342	53	784.706	568	497	1295	865	3870	31	308
1	F	Carbon_Control	4	55	315	33.5878	62	858.993	646	610	1205	799	3834	26	311
1	F	Carbon_Control	5	42	215	31.8863	60	881.834	692	621	1266	817	3827	38	336
1	F	Carbon_Control	6	42	201	35.8508	50	675.578	477	441	1213	790	4109	30	241
1	F	Carbon_Control	7	34	247	31.1385	36	511.536	396	335	1074	700	4283	30	382
1	F	Carbon_Control	8	67	414	29.635	52	703.312	561	473	932	631	4093	32	296
1	F	Carbon_Control	9	29	203	31.4256	57	756.26	589	517	1142	751	4066	36	418
1	F	Carbon_Control	10	20	164	39.771	20	370.772	214	217	815	529	4807	26	290
1	F	Carbon_Control	11	31	185	31.7511	50	720.13	557	470	1170	794	4088	29	358
1	F	Carbon_Control	12	12	27	34.5673	28	423.898	295	296	810	509	4868	15	161
11	M	Air_Control	1	108	502	31.5592	118	2356.62	1736	1893	1271	964	2486	60	433
11	M	Air_Control	2	92	520	38.0123	93	1397.83	978	1018	1373	983	3134	73	422
11	M	Air_Control	3	62	242	32.5001	79	1280.17	991	977	1072	785	3695	61	606
11	M	Air_Control	4	46	328	31.3145	75	1090.33	827	817	1189	802	3655	41	318
11	M	Air_Control	5	29	93	34.4717	56	788.721	570	562	1070	692	4268	32	369
11	M	Air_Control	6	63	292	30.8654	90	1239.61	941	916	1283	899	3484	46	350
11	M	Air_Control	7	30	319	31.3056	51	693.755	539	553	778	516	4364	32	271
11	M	Air_Control	8	30	246	36.19	44	696.838	478	507	976	651	4300	26	194
11	M	Air_Control	9	27	165	30.6745	45	764.573	589	503	1239	834	4007	31	383
11	M	Air_Control	10	36	196	32.7307	52	784.51	591	555	821	538	4388	35	335
11	M	Air_Control	11	37	187	35.4618	74	936.241	691	699	1137	769	3985	24	341
11	M	Air_Control	12	33	295	30.4232	44	625.525	457	421	891	589	4361	26	223
101	F	Air_Control	1	123	514	32.0145	116	2075.57	1475	1568	1267	882	2744	69	467
101	F	Air_Control	2	105	399	33.4265	95	1191.93	910	868	1217	824	3474	53	344
101	F	Air_Control	3	86	331	32.1702	82	1230.63	899	871	1174	830	3596	57	363
101	F	Air_Control	4	84	352	34.3923	80	1035.3	726	724	1147	772	3775	68	441
101	F	Air_Control	5	98	402	33.17	77	1003.4	719	692	1102	769	3777	77	561
101	F	Air_Control	6	92	354	38.8931	65	840.654	562	606	941	636	4143	55	438
101	F	Air_Control	7	80	413	35.939	71	1020.14	660	694	987	681	3940	96	757
101	F	Air_Control	8	100	466	31.2896	69	916.582	646	651	1078	735	3810	72	503
101	F	Air_Control	9	70	297	34.4338	66	869.359	562	571	1187	826	3954	65	572
101	F	Air_Control	10	71	310	34.948	62	903.032	696	654	898	596	4096	57	412
101	F	Air_Control	11	97	420	38.5322	79	904.226	618	631	946	644	4016	67	485
101	F	Air_Control	12	65	183	33.309	67	913.731	681	643	936	619	4200	40	375
102	F	Air_Control	1	130	467	31.5385	119	2377.14	1839	1855	1194	850	2500	63	454
102	F	Air_Control	2	106	516	36.1289	88	1360.44	991	966	1318	983	3175	66	511
102	F	Air_Control	3	72	306	31.716	74	1096.22	832	796	1203	837	3659	52	332
102	F	Air_Control	4	87	405	34.2556	86	1152.25	850	817	1245	915	3493	43	464
102	F	Air_Control	5	109	505	32.9891	75	1070.16	806	759	1156	828	3539	55	483
102	F	Air_Control	6	53	459	31.6724	81	1071.18	805	759	1100	792	3634	46	270
102	F	Air_Control	7	65	304	33.7679	66	887.739	670	632	1049	714	3978	35	346
102	F	Air_Control	8	97	577	31.7418	90	1340.65	1047	990	1149	839	3229	44	312
102	F	Air_Control	9	46	181	32.4706	63	880.607	620	600	1016	723	4183	43	245
102	F	Air_Control	10	31	158	29.7584	34	514.975	394	367	796	501	4652	19	67
102	F	Air_Control	11	56	485	29.5768	48	704.22	546	451	921	588	4048	31	188
102	F	Air_Control	12	49	362	31.5154	53	741.563	584	463	1005	683	4049	19	217
103	F	Air_Control	1	122	533	32.0597	110	2130.74	1563	1732	1324	937	2580	72	604
103	F	Air_Control	2	85	323	33.0123	84	1153.89	857	829	1336	926	3484	58	377
103	F	Air_Control	3	40	248	33.3981	73	882.75	715	686	1069	745	3968	50	466
103	F	Air_Control	4	45	216	32.1948	47	673.588	510	497	1011	695	4256	58	421
103	F	Air_Control	5	64	375	34.745	80	1030.89	702	738	1316	926	3614	56	449
103	F	Air_Control	6	32	174	35.5676	34	470.517	326	326	855	543	4643	46	473
103	F	Air_Control	7	28	140	28.8575	68	901.3	720	679	1054	717	4088	42	543
103	F	Air_Control	8	15	118	32.2986	22	343.667	256	241	825	486	4801	25	193
103	F	Air_Control	9	44	296	34.0949	64	852.233	591	630	1211	789	3902	35	258
103	F	Air_Control	10	6	72	26.3696	21	345.411	257	253	757	481	4914	16	119
103	F	Air_Control	11	39	368	32.1177	50	785.566	546	527	1205	782	3881	27	278
103	F	Air_Control	12	6	46	33.5615	18	269.264	162	151	768	473	5024	35	188
104	F	Air_Control	1	89	451	30.7702	125	2302.35	1759	1842	1404	1024	2384	68	442
104	F	Air_Control	2	84	344	32.4316	90	1321.1	961	978	1323	947	3371	65	544
104	F	Air_Control	3	78	470	31.8791	94	1176.41	850	871	1329	946	3349	52	562
104	F	Air_Control	4	63	388	33.311	75	1014.52	751	736	1227	846	3639	50	466
104	F	Air_Control	5	67	401	36.4409	70	1011.99	691	739	1241	836	3667	66	592
104	F	Air_Control	6	62	348	30.4432	73	981.623	751	746	1163	788	3738	55	454
104	F	Air_Control	7	69	381	36.4891	73	1013.78	757	739	1149	788	3713	66	510
104	F	Air_Control	8	76	415	33.5056	92	1187.97	899	877	1165	825	3521	76	764
104	F	Air_Control	9	38	250	34.7677	36	496.408	373	364	884	537	4493	55	434
104	F	Air_Control	10	41	249	32.3853	62	814.439	620	619	1174	759	3957	55	450
104	F	Air_Control	11	53	265	32.2504	79	1053.99	790	769	1229	827	3716	53	498
104	F	Air_Control	12	20	118	28.5509	36	574.007	432	409	961	606	4489	42	345
105	F	Air_Control	1	137	533	32.3489	81	1288.54	937	918	1300	924	3230	64	415
105	F	Air_Control	2	78	410	33.3331	65	789.219	577	570	1161	811	3852	44	433
105	F	Air_Control	3	93	412	43.6253	67	822.499	539	587	1084	754	3965	56	575
105	F	Air_Control	4	44	196	36.7577	39	457.823	288	299	917	584	4599	41	265
105	F	Air_Control	5	91	628	36.2081	48	686.892	442	439	976	660	3951	51	384
105	F	Air_Control	6	49	402	34.7163	52	741.233	508	508	991	679	4102	47	403
105	F	Air_Control	7	57	302	35.4049	42	543.272	379	380	799	523	4520	58	522
105	F	Air_Control	8	53	241	36.5151	37	440.734	283	287	764	535	4712	59	427
105	F	Air_Control	9	17	130	40.7801	21	256.527	167	182	676	395	5027	52	339
105	F	Air_Control	10	88	545	37.4553	54	616.509	407	429	843	572	4205	41	370
105	F	Air_Control	11	73	406	40.1176	54	631.332	442	441	949	622	4203	48	488
105	F	Air_Control	12	38	336	32.6797	30	462.069	330	333	731	474	4603	25	190
106	F	Air_Control	1	73	422	28.0576	84	1462.26	1173	1048	1353	930	3052	41	272
106	F	Air_Control	2	64	329	30.9792	75	1275.31	937	887	1339	916	3393	35	160
106	F	Air_Control	3	54	242	32.8424	59	1045.92	774	718	1330	885	3656	29	257
106	F	Air_Control	4	36	113	31.2718	52	815.765	611	553	1108	718	4168	15	74
106	F	Air_Control	5	76	398	29.2929	58	985.844	746	642	1254	828	3602	34	360
106	F	Air_Control	6	61	243	31.9721	63	963.4	725	643	1084	738	3948	41	232
106	F	Air_Control	7	46	130	32.9687	71	984.331	701	641	1338	968	3824	36	192
106	F	Air_Control	8	48	251	30.8337	48	696.424	522	485	1043	707	4191	34	237
106	F	Air_Control	9	62	266	35.9066	62	945.836	724	632	1098	774	3912	26	207
106	F	Air_Control	10	34	78	34.6336	46	720.18	529	494	862	590	4531	12	100
106	F	Air_Control	11	83	414	31.1366	66	1047.66	830	740	1135	755	3621	30	224
106	F	Air_Control	12	31	76	32.7937	50	657.541	524	445	919	620	4481	20	132
107	M	Air_Control	1	183	662	33.1499	136	3207.69	2402	2602	1159	904	1777	65	425
107	M	Air_Control	2	86	349	36.3636	102	1293.56	984	961	1277	921	3390	61	460
107	M	Air_Control	3	98	447	31.367	109	1465.75	1086	1141	1337	946	3130	58	412
107	M	Air_Control	4	58	229	29.224	81	1106.25	814	772	1138	803	3819	37	302
107	M	Air_Control	5	72	429	30.9973	84	1259.95	998	953	1167	800	3402	42	399
107	M	Air_Control	6	48	255	29.8454	69	1027.91	774	742	1257	880	3715	45	362
107	M	Air_Control	7	75	266	35.5605	85	1453.4	1035	1088	1171	822	3531	48	389
107	M	Air_Control	8	108	497	36.2672	91	1415.76	1004	1039	1200	885	3297	63	522
107	M	Air_Control	9	56	300	30.9818	77	985.582	785	758	1111	754	3806	50	344
107	M	Air_Control	10	78	387	34.7102	103	1359.32	994	969	1253	889	3366	44	398
107	M	Air_Control	11	58	245	35.2564	64	1002.07	690	696	1133	819	3931	46	350
107	M	Air_Control	12	53	250	38.4426	78	1113.71	785	780	1189	819	3777	59	501
108	M	Air_Control	1	106	553	31.8191	120	1952.34	1452	1486	1425	974	2568	68	428
108	M	Air_Control	2	50	240	31.0599	107	1348.43	1023	971	1564	1099	3175	55	366
108	M	Air_Control	3	44	262	30.9194	103	1398.67	1129	1051	1384	958	3225	39	269
108	M	Air_Control	4	33	205	29.318	100	1220.19	977	862	1445	1025	3373	35	198
108	M	Air_Control	5	42	272	30.3728	78	1174.83	932	818	1324	911	3472	34	245
108	M	Air_Control	6	48	310	29.2952	81	1160.88	910	843	1405	941	3372	61	382
108	M	Air_Control	7	40	159	30.3517	82	1118.69	895	766	1308	875	3641	49	389
108	M	Air_Control	8	11	34	34.1857	41	596.145	439	387	1110	758	4417	32	212
108	M	Air_Control	9	51	299	29.9255	73	1018.15	804	692	1222	827	3675	52	333
108	M	Air_Control	10	13	112	35.1566	53	807.095	555	571	1218	824	4115	43	322
108	M	Air_Control	11	43	236	30.2762	68	1045.1	798	690	1352	942	3612	43	344
108	M	Air_Control	12	21	54	41.4597	60	2340.36	1151	1628	847	545	3950	19	143
109	M	Air_Control	1	138	531	27.3243	102	1715.96	1412	1311	1290	911	2762	71	478
109	M	Air_Control	2	89	489	32.2341	57	817	648	570	1025	684	3842	69	474
109	M	Air_Control	3	73	550	24.8715	46	787.759	629	567	987	642	3835	38	356
109	M	Air_Control	4	53	354	30.1859	39	470.249	385	360	1042	625	4219	58	442
109	M	Air_Control	5	94	658	30.2738	54	766.298	593	554	1116	726	3633	46	366
109	M	Air_Control	6	91	767	25.2993	48	881.548	700	612	1040	708	3493	68	565
109	M	Air_Control	7	69	538	32.5226	45	588.251	479	446	978	645	4005	66	427
109	M	Air_Control	8	67	614	35.8205	39	568.183	397	411	823	532	4166	59	459
109	M	Air_Control	9	58	422	26.2334	31	465.922	369	336	780	490	4429	40	467
109	M	Air_Control	10	66	558	33.8673	43	563.931	407	372	925	589	4110	44	340
109	M	Air_Control	11	70	395	30.5703	40	572.982	431	378	1195	745	3979	54	454
109	M	Air_Control	12	47	353	38.8426	36	464.167	324	304	789	515	4534	54	347
110	M	Air_Control	1	186	617	33.3692	128	2622.38	1912	2081	1220	925	2251	66	392
110	M	Air_Control	2	102	375	36.3517	105	1373.21	1035	984	1394	995	3196	60	390
110	M	Air_Control	3	71	288	33.736	88	1224.35	870	836	1271	876	3568	57	376
110	M	Air_Control	4	66	310	34.0842	79	933.899	699	655	1220	851	3774	65	421
110	M	Air_Control	5	63	221	30.3147	74	1027.05	770	755	1179	802	3830	49	279
110	M	Air_Control	6	73	304	31.3268	84	1213.09	864	847	1284	912	3541	51	268
110	M	Air_Control	7	80	276	37.2526	79	1098.64	746	769	1290	915	3690	51	313
110	M	Air_Control	8	97	452	38.3598	105	1470.8	1049	1020	1188	891	3315	59	383
110	M	Air_Control	9	73	158	34.6214	80	1095.63	805	761	1160	830	3875	62	507
110	M	Air_Control	10	72	317	32.4846	76	994.291	726	681	1128	826	3826	51	299
110	M	Air_Control	11	70	359	36.502	59	723.501	503	502	859	598	4281	78	415
110	M	Air_Control	12	96	522	33.1373	87	1045.12	805	694	1137	837	3536	49	511
111	M	Air_Control	1	95	496	28.7735	105	1686.93	1345	1269	1292	918	2862	89	592
111	M	Air_Control	2	51	200	31.0272	76	953.244	710	656	1313	876	3782	88	541
111	M	Air_Control	3	49	276	33.738	81	967.355	687	677	1142	741	3895	73	433
111	M	Air_Control	4	50	363	29.6152	54	719.446	509	495	955	641	4173	77	361
111	M	Air_Control	5	42	211	37.7737	53	788.012	552	542	1011	688	4226	66	408
111	M	Air_Control	6	43	245	36.1444	63	821.547	576	535	1097	761	4082	57	329
111	M	Air_Control	7	35	162	35.8439	73	840.437	599	630	978	683	4261	69	355
111	M	Air_Control	8	28	150	34.7205	54	736.021	517	513	965	647	4366	57	345
111	M	Air_Control	9	38	233	29.1561	50	628.724	465	433	952	634	4352	61	323
111	M	Air_Control	10	33	161	39.6438	57	694.265	492	479	892	590	4455	59	351
111	M	Air_Control	11	38	170	33.2147	44	612.148	482	428	994	646	4350	38	261
111	M	Air_Control	12	39	167	34.611	48	605.135	434	457	856	548	4547	40	261
112	M	Air_Control	1	76	466	29.6587	102	1687.33	1350	1350	1242	857	2941	48	304
112	M	Air_Control	2	48	348	34.149	79	1056.88	754	737	1391	939	3508	36	327
112	M	Air_Control	3	32	207	29.1956	80	1198.49	893	898	1387	941	3513	33	316
112	M	Air_Control	4	37	135	32.6045	56	771.88	607	589	1116	710	4142	41	397
112	M	Air_Control	5	41	278	27.021	75	1104.47	894	813	1194	789	3634	31	258
112	M	Air_Control	6	42	349	28.4691	45	611.066	502	464	1076	673	4073	36	361
112	M	Air_Control	7	74	457	31.2561	72	1180.17	854	849	1240	846	3449	36	267
112	M	Air_Control	8	51	394	28.9599	49	759.915	560	532	999	670	4047	35	252
112	M	Air_Control	9	33	162	32.0376	41	705.727	469	506	1077	711	4292	34	401
112	M	Air_Control	10	56	475	31.0296	69	956.42	739	735	1102	761	3684	41	373
112	M	Air_Control	11	43	222	42.4116	57	767.445	521	541	1075	738	4181	33	344
112	M	Air_Control	12	43	307	33.2533	63	799.447	557	546	1136	740	4001	35	342
113	M	Air_Control	1	117	603	30.9841	108	1751.93	1309	1355	1308	928	2780	85	651
113	M	Air_Control	2	77	456	36.809	81	904.934	675	659	1307	889	3562	62	671
113	M	Air_Control	3	44	213	39.7586	61	702.447	466	470	1272	816	4049	69	698
113	M	Air_Control	4	61	429	30.3027	73	1032.15	804	744	1064	721	3703	63	598
113	M	Air_Control	5	39	383	29.3585	45	615.197	499	471	1021	643	4096	45	340
113	M	Air_Control	6	100	464	32.1222	77	1018.61	736	725	1139	789	3662	85	871
113	M	Air_Control	7	65	207	37.1749	65	848.993	571	605	1351	900	3868	75	798
113	M	Air_Control	8	79	497	32.0565	44	671.573	464	483	1013	674	4029	69	749
113	M	Air_Control	9	77	418	33.9975	70	994.892	707	770	1222	813	3653	65	707
113	M	Air_Control	10	69	258	35.889	58	797.658	557	562	930	627	4255	55	650
113	M	Air_Control	11	105	589	31.5945	65	930.264	672	648	938	628	3801	67	799
113	M	Air_Control	12	63	545	35.5756	50	771.456	512	532	1151	782	3792	58	740
114	M	Air_Control	1	132	485	35.086	111	2171.86	1490	1624	1414	1009	2611	58	379
114	M	Air_Control	2	106	393	33.4382	91	1497.4	1019	1129	1265	899	3323	49	371
114	M	Air_Control	3	84	513	32.3203	89	1383.42	1052	1094	1210	870	3225	46	382
114	M	Air_Control	4	56	241	36.9364	76	1234.86	840	912	1154	827	3765	28	274
114	M	Air_Control	5	87	386	33.7194	79	1298.48	908	990	1150	818	3551	37	346
114	M	Air_Control	6	91	439	30.0411	89	1421.3	1043	1037	1145	835	3371	57	500
114	M	Air_Control	7	51	316	35.2773	48	828.28	667	621	901	591	4116	27	245
114	M	Air_Control	8	72	423	32.7033	89	1239.1	915	877	1246	885	3423	49	376
114	M	Air_Control	9	63	271	39.2939	51	683.683	489	504	734	486	4506	51	416
114	M	Air_Control	10	97	532	27.7534	53	940.195	658	651	1008	695	3802	51	502
114	M	Air_Control	11	28	151	30.8282	38	577.962	410	409	896	579	4538	31	234
114	M	Air_Control	12	88	301	41.9449	62	1097.15	647	748	1002	715	4055	49	627
127	F	Carbon_Control	1	126	537	28.9813	96	1947.37	1536	1469	1303	944	2624	48	300
127	F	Carbon_Control	2	44	212	32.2605	56	866.669	640	625	1194	772	3954	38	275
127	F	Carbon_Control	3	75	363	27.3129	59	1050.84	872	800	989	707	3776	38	325
127	F	Carbon_Control	4	80	516	28.6198	72	1086.62	813	727	1025	743	3646	54	377
127	F	Carbon_Control	5	63	397	34.366	50	748.477	531	526	921	618	4151	30	197
127	F	Carbon_Control	6	78	347	33.6969	69	981.176	742	651	1102	802	3809	54	395
127	F	Carbon_Control	7	53	230	30.7167	39	558.183	394	415	862	548	4514	31	197
127	F	Carbon_Control	8	78	407	30.6126	69	936.469	716	666	1089	750	3788	59	383
127	F	Carbon_Control	9	105	377	33.3056	80	1257.34	894	884	1166	796	3563	57	538
127	F	Carbon_Control	10	70	328	38.0048	61	806.68	563	557	909	602	4200	42	201
127	F	Carbon_Control	11	43	200	31.9811	40	532.768	397	370	754	489	4649	25	164
127	F	Carbon_Control	12	86	416	26.6943	64	924.78	743	644	935	642	3906	46	316
128	F	Carbon_Control	1	146	691	34.3955	119	2344.69	1698	1800	1186	860	2421	64	391
128	F	Carbon_Control	2	100	443	31.2578	107	1883.8	1438	1399	1252	930	2871	46	287
128	F	Carbon_Control	3	61	358	31.4866	71	1220.97	926	930	996	705	3720	55	360
128	F	Carbon_Control	4	69	458	36.0052	62	993.686	683	679	1084	769	3775	50	372
128	F	Carbon_Control	5	55	371	33.3217	78	1228.93	876	877	1058	773	3695	67	449
128	F	Carbon_Control	6	86	447	31.0329	68	978.194	778	699	988	696	3787	58	477
128	F	Carbon_Control	7	58	201	35.3865	52	812.434	567	583	885	612	4347	47	356
128	F	Carbon_Control	8	40	220	32.7343	48	634.25	495	470	748	513	4537	38	306
128	F	Carbon_Control	9	51	276	29.9338	49	754.061	546	509	925	618	4253	57	363
128	F	Carbon_Control	10	59	235	33.875	47	685.567	487	459	830	549	4448	46	302
128	F	Carbon_Control	11	51	330	30.056	51	773.844	614	527	973	653	4083	32	234
128	F	Carbon_Control	12	84	413	38.4369	76	995.867	722	691	921	641	3944	50	433
129	M	Carbon_Control	1	128	519	30.1621	114	2337.27	1857	1824	1251	932	2373	58	439
129	M	Carbon_Control	2	100	404	33.1181	83	1345.89	983	989	1218	876	3395	48	321
129	M	Carbon_Control	3	101	510	30.9601	62	1024.71	751	701	1333	946	3406	41	262
129	M	Carbon_Control	4	68	279	34.3248	61	894.329	667	632	1265	858	3782	50	314
129	M	Carbon_Control	5	53	326	31.0109	67	995.928	723	709	1228	862	3730	26	153
129	M	Carbon_Control	6	55	308	32.6565	70	1015.74	712	701	1345	923	3635	40	234
129	M	Carbon_Control	7	58	150	35.4856	73	941.721	683	665	1027	729	4139	27	173
129	M	Carbon_Control	8	65	199	41.3426	84	1167.3	773	791	1109	795	3918	35	234
129	M	Carbon_Control	9	81	446	34.5157	72	950.717	716	694	1039	723	3801	36	248
129	M	Carbon_Control	10	85	295	37.522	71	875.106	604	615	1208	859	3893	45	341
129	M	Carbon_Control	11	27	101	35.2505	70	891.963	634	610	968	635	4292	17	114
129	M	Carbon_Control	12	60	163	32.9188	48	736.39	504	560	918	621	4419	24	192
130	M	Carbon_Control	1	112	480	31.4688	121	1921.88	1366	1414	1292	908	2858	76	553
130	M	Carbon_Control	2	85	463	33.5842	89	1099.01	807	787	1157	814	3577	44	401
130	M	Carbon_Control	3	73	331	28.7933	78	1319.96	1059	967	1109	768	3501	49	334
130	M	Carbon_Control	4	53	276	33.8068	68	919.858	662	633	1085	742	3977	39	253
130	M	Carbon_Control	5	53	226	34.3675	54	814.775	568	546	1126	764	4080	49	380
130	M	Carbon_Control	6	67	346	37.5863	51	653.509	491	460	877	564	4286	27	184
130	M	Carbon_Control	7	73	482	32.5988	55	857.896	606	584	1032	695	3880	39	324
130	M	Carbon_Control	8	66	301	26.9735	66	930.82	768	682	966	660	3965	70	443
130	M	Carbon_Control	9	50	299	31.7761	42	609.78	448	429	860	551	4393	41	293
130	M	Carbon_Control	10	63	360	33.8858	52	725.734	542	511	901	596	4194	45	432
130	M	Carbon_Control	11	54	339	38.0948	42	570.647	395	385	890	598	4378	25	216
130	M	Carbon_Control	12	40	183	33.7514	52	698.953	491	471	735	529	4592	33	332
131	F	Carbon_Control	1	60	772	27.898	105	1737.06	1530	1345	1255	864	2443	46	429
131	F	Carbon_Control	2	61	271	29.5193	102	1433.64	1250	1060	1542	1043	2937	47	483
131	F	Carbon_Control	3	45	204	32.477	66	779.392	613	538	1191	805	3992	43	378
131	F	Carbon_Control	4	29	189	30.564	60	904.838	698	624	1448	969	3665	39	306
131	F	Carbon_Control	5	24	198	33.531	56	697.342	527	472	1158	785	4117	41	389
131	F	Carbon_Control	6	49	348	29.2525	64	887.431	728	590	1331	894	3593	40	255
131	F	Carbon_Control	7	52	226	33.6614	88	1189.48	867	808	1444	1052	3456	47	449
131	F	Carbon_Control	8	34	120	38.1576	61	794.187	517	519	1287	876	4083	60	696
131	F	Carbon_Control	9	52	324	34.876	86	1129.46	906	825	1235	829	3535	48	527
131	F	Carbon_Control	10	9	140	37.0783	25	354.691	228	231	980	573	4652	22	258
131	F	Carbon_Control	11	40	228	30.9684	72	935.557	759	652	1226	786	3786	28	294
131	F	Carbon_Control	12	64	374	32.7579	96	1192.62	929	843	1306	923	3389	63	797
132	F	Carbon_Control	1	105	372	29.4438	144	2564.6	2119	2133	1377	1005	2129	67	449
132	F	Carbon_Control	2	77	331	30.2729	125	2043.73	1587	1614	1581	1175	2504	64	596
132	F	Carbon_Control	3	85	435	33.3686	112	1613.33	1255	1237	1410	984	2900	65	522
132	F	Carbon_Control	4	41	170	32.6611	91	1255.67	915	952	1461	1008	3454	63	524
132	F	Carbon_Control	5	79	436	34.6613	107	1545.18	1131	1187	1352	958	3078	68	648
132	F	Carbon_Control	6	63	316	34.5106	91	1283.24	944	960	1427	980	3316	70	733
132	F	Carbon_Control	7	42	230	37.2709	79	1219.19	871	920	1250	873	3649	41	351
132	F	Carbon_Control	8	72	293	34.1872	117	1714.28	1249	1307	1303	947	3155	74	645
132	F	Carbon_Control	9	53	204	30.9815	67	1140.43	826	826	1130	792	3840	54	375
132	F	Carbon_Control	10	58	336	35.222	117	1466.53	1070	1069	1266	883	3328	66	683
132	F	Carbon_Control	11	4	28	36.139	39	509.286	384	384	1062	727	4526	28	312
132	F	Carbon_Control	12	65	305	31.6764	110	1436.3	1090	1005	1368	986	3232	81	902
133	M	Carbon_Control	1	133	568	28.1202	114	2216.88	1801	1719	1279	948	2352	40	277
133	M	Carbon_Control	2	82	394	31.2608	69	1055.74	790	748	1390	957	3426	27	206
133	M	Carbon_Control	3	48	354	33.8859	72	955.949	724	679	1150	782	3772	33	288
133	M	Carbon_Control	4	90	562	33.1487	74	1044.74	772	739	1181	800	3485	46	394
133	M	Carbon_Control	5	41	200	34.1438	51	753.902	529	510	996	651	4275	48	311
133	M	Carbon_Control	6	60	236	31.7941	71	1037.98	786	766	1121	791	3857	33	176
133	M	Carbon_Control	7	78	513	30.3673	50	698.203	531	504	907	613	4047	37	264
133	M	Carbon_Control	8	62	263	32.9286	55	778.637	570	551	1153	764	4016	45	353
133	M	Carbon_Control	9	47	295	33.0621	41	536.58	385	371	847	550	4473	27	192
133	M	Carbon_Control	10	34	293	32.8861	40	554.724	391	383	895	571	4421	34	200
133	M	Carbon_Control	11	63	345	28.3466	41	773.343	572	529	903	621	4177	42	390
133	M	Carbon_Control	12	55	355	37.4449	47	631.389	429	402	957	619	4259	29	163
134	M	Carbon_Control	1	118	474	30.6293	134	2469.28	1885	1938	1359	960	2282	56	365
134	M	Carbon_Control	2	64	317	33.1	95	1400.07	1060	1029	1460	1028	3158	65	397
134	M	Carbon_Control	3	80	386	28.4422	99	1354.58	1121	999	1260	878	3235	65	554
134	M	Carbon_Control	4	51	354	32.0556	80	1072.98	776	753	1266	839	3607	49	408
134	M	Carbon_Control	5	26	159	31.2928	66	924.2	741	713	1080	712	4020	53	305
134	M	Carbon_Control	6	61	323	30.4229	70	974.85	750	715	1202	779	3725	56	496
134	M	Carbon_Control	7	28	254	34.3903	30	468.9	360	311	969	621	4417	41	326
134	M	Carbon_Control	8	62	253	31.8832	77	1142.82	817	781	1252	849	3678	56	459
134	M	Carbon_Control	9	42	175	31.1191	79	1098.54	807	756	1227	827	3791	46	295
134	M	Carbon_Control	10	77	515	34.2244	74	1094.68	796	752	1232	807	3457	57	394
134	M	Carbon_Control	11	44	155	39.6046	51	715.645	471	482	923	614	4451	37	280
134	M	Carbon_Control	12	53	317	28.2628	55	806.605	664	573	1066	691	3953	49	324
135	F	Carbon_Control	1	127	597	34.1966	113	1723.54	1247	1269	1328	993	2828	49	490
135	F	Carbon_Control	2	71	397	35.5334	74	1024.01	719	723	1334	954	3543	56	620
135	F	Carbon_Control	3	88	278	35.7379	72	1005.47	673	672	1345	971	3711	61	485
135	F	Carbon_Control	4	42	322	32.97	65	830.809	624	602	1142	768	3912	31	264
135	F	Carbon_Control	5	43	271	36.3096	48	748.325	537	531	1112	741	4080	55	451
135	F	Carbon_Control	6	52	310	33.8286	59	840.356	583	566	1182	802	3925	54	410
135	F	Carbon_Control	7	38	95	33.7963	44	510.71	399	405	1077	690	4429	30	287
135	F	Carbon_Control	8	74	504	34.1787	64	904.296	605	596	1089	760	3802	48	361
135	F	Carbon_Control	9	58	315	34.439	87	1097.24	748	756	1249	850	3688	49	400
135	F	Carbon_Control	10	48	250	34.6719	67	859.824	664	596	1139	787	3940	37	354
135	F	Carbon_Control	11	70	426	37.6827	61	876.762	622	598	1158	801	3801	48	477
135	F	Carbon_Control	12	35	200	29.5107	33	509.567	392	371	914	581	4494	37	332
136	F	Carbon_Control	1	68	316	27.127	114	2463.3	2084	1963	1375	913	2225	48	310
136	F	Carbon_Control	2	69	357	31.3519	80	1271.85	936	937	1480	997	3227	41	329
136	F	Carbon_Control	3	38	127	31.933	75	1156.9	831	834	1453	958	3589	46	353
136	F	Carbon_Control	4	30	203	33.8377	78	1075.69	785	723	1359	895	3653	38	395
136	F	Carbon_Control	5	24	146	30.7788	58	775.693	542	539	1306	849	4006	50	603
136	F	Carbon_Control	6	40	310	30.6188	54	858.957	642	596	1282	838	3764	50	518
136	F	Carbon_Control	7	11	65	33.5813	41	501.439	379	343	1036	633	4522	33	337
136	F	Carbon_Control	8	29	161	35.0507	75	899.671	633	624	1188	779	4018	38	344
136	F	Carbon_Control	9	3	13	38.4638	24	331.812	237	225	909	527	4841	14	192
136	F	Carbon_Control	10	61	421	30.4718	52	717.892	508	483	1206	806	3865	57	592
136	F	Carbon_Control	11	14	119	38.2618	41	529.793	342	378	1140	726	4399	49	511
136	F	Carbon_Control	12	8	61	27.7406	11	179.911	146	117	701	419	5092	20	217
137	F	Carbon_Control	1	138	762	28.6104	118	2195.76	1717	1668	1341	971	2179	80	612
137	F	Carbon_Control	2	82	530	34.8491	94	1192	913	833	1472	1075	3086	67	412
137	F	Carbon_Control	3	72	304	33.8741	83	1065	780	736	1367	947	3549	69	517
137	F	Carbon_Control	4	84	384	30.7512	88	1119.39	841	800	1321	938	3454	76	595
137	F	Carbon_Control	5	91	399	33.5632	105	1302.98	961	923	1329	920	3311	59	461
137	F	Carbon_Control	6	67	408	36.3418	56	747.832	499	501	1227	863	3866	64	618
137	F	Carbon_Control	7	58	307	33.3896	64	798.53	555	541	1142	777	3996	79	550
137	F	Carbon_Control	8	68	351	31.7601	74	958.487	686	674	1192	832	3769	80	649
137	F	Carbon_Control	9	55	373	40.9426	73	838.493	536	589	1222	857	3871	69	606
137	F	Carbon_Control	10	61	211	28.4808	59	695.63	536	474	1017	665	4236	49	455
137	F	Carbon_Control	11	68	423	35.6742	75	972.733	713	721	1161	741	3696	66	473
137	F	Carbon_Control	12	41	225	39.3013	49	562.823	332	375	1082	728	4368	55	387
138	M	Carbon_Control	1	183	760	32.5239	137	2287.2	1752	1725	1306	974	2182	81	349
138	M	Carbon_Control	2	139	643	33.9771	84	1176.93	815	813	1368	959	3174	60	445
138	M	Carbon_Control	3	126	543	30.1748	85	1180.95	908	850	1280	854	3269	36	264
138	M	Carbon_Control	4	104	426	33.6723	63	896.937	651	635	1139	744	3784	54	409
138	M	Carbon_Control	5	75	369	32.2108	56	922.289	751	668	1145	745	3735	27	222
138	M	Carbon_Control	6	82	400	34.3499	66	824.679	587	550	1038	714	3973	47	247
138	M	Carbon_Control	7	151	830	32.2548	77	1051.62	831	719	1035	718	3306	59	363
138	M	Carbon_Control	8	53	265	34.348	46	673.864	475	462	941	605	4319	25	203
138	M	Carbon_Control	9	75	421	30.701	49	681.806	480	460	1006	625	4091	52	278
138	M	Carbon_Control	10	86	434	30.5808	46	734.608	582	492	892	595	4087	38	368
138	M	Carbon_Control	11	59	227	29.9524	40	510.204	379	333	913	575	4486	37	303
138	M	Carbon_Control	12	87	400	34.2506	41	535.383	376	345	824	512	4402	41	327
139	M	Carbon_Control	1	226	955	33.6479	104	1912.99	1390	1376	1067	838	2588	61	311
139	M	Carbon_Control	2	195	970	38.3208	84	1223.3	853	899	1056	763	3121	67	424
139	M	Carbon_Control	3	147	727	33.0908	71	945.375	683	683	1019	715	3571	54	310
139	M	Carbon_Control	4	74	383	39.1796	45	694.985	466	472	818	543	4333	49	298
139	M	Carbon_Control	5	167	953	31.5099	86	1359.81	1007	936	950	708	3090	68	507
139	M	Carbon_Control	6	82	458	38.3413	45	686.232	467	519	686	461	4384	31	218
139	M	Carbon_Control	7	113	470	32.0238	68	1053.35	820	730	802	591	3912	43	269
139	M	Carbon_Control	8	63	321	28.6819	29	426.639	316	278	688	456	4676	20	179
139	M	Carbon_Control	9	93	540	39.6557	52	810.726	615	544	822	543	4023	38	224
139	M	Carbon_Control	10	102	512	33.5363	52	808.264	579	557	941	642	3968	41	288
139	M	Carbon_Control	11	78	377	41.141	39	563.579	355	373	823	533	4445	23	150
139	M	Carbon_Control	12	40	252	31.232	20	296.617	242	198	557	354	4949	12	98
156	M	Air_Control	1	110	465	26.7041	129	2071.11	1837	1594	1204	942	2494	45	277
156	M	Air_Control	2	58	297	38.975	79	2233.81	1169	1566	1120	801	3413	42	325
156	M	Air_Control	3	68	331	59.0418	126	4621.54	1909	3195	905	637	2852	48	306
156	M	Air_Control	4	60	347	34.2987	64	936.796	667	642	1143	788	3847	55	466
156	M	Air_Control	5	68	430	34.0991	71	939.339	718	643	941	632	3911	52	471
156	M	Air_Control	6	30	82	38.4016	44	641.397	446	423	860	583	4612	65	668
156	M	Air_Control	7	65	314	36.7195	76	1047.52	728	697	1167	867	3791	70	616
156	M	Air_Control	8	72	275	36.4729	77	895.903	717	618	956	659	4052	64	541
156	M	Air_Control	9	60	407	40.6928	59	729.042	486	488	992	680	4115	54	501
156	M	Air_Control	10	47	268	37.74	50	719.786	506	473	1041	701	4185	39	467
156	M	Air_Control	11	71	583	36.3029	59	812.304	560	570	955	659	3902	72	501
156	M	Air_Control	12	61	241	45.0795	49	534.776	367	356	940	621	4452	43	364
157	M	Air_Control	1	165	753	29.4142	106	2295.49	1767	1767	1032	786	2446	54	237
157	M	Air_Control	2	103	537	36.3531	79	1333.09	927	959	1245	897	3293	42	184
157	M	Air_Control	3	78	304	29.0896	89	1249.3	985	953	1138	769	3573	40	300
157	M	Air_Control	4	88	389	31.6102	70	1066.73	790	769	1083	775	3737	34	174
157	M	Air_Control	5	108	487	35.483	68	998.099	714	740	956	649	3844	42	238
157	M	Air_Control	6	66	284	33.9415	53	734.437	552	493	1014	684	4150	30	249
157	M	Air_Control	7	91	497	34.6691	45	740.886	533	494	906	614	4062	32	218
157	M	Air_Control	8	39	332	34.3357	35	476.238	340	336	794	543	4536	22	147
157	M	Air_Control	9	48	258	34.9	38	556.698	434	406	749	482	4559	31	250
157	M	Air_Control	10	80	467	30.1238	45	710.652	561	490	826	560	4146	23	156
157	M	Air_Control	11	71	281	34.6746	45	634.328	444	460	830	565	4445	27	182
157	M	Air_Control	12	37	269	27.819	25	381.744	272	256	644	431	4814	33	332
158	M	Air_Control	1	36	158	23.3751	131	2143.26	1960	1589	1373	948	2509	39	184
158	M	Air_Control	2	37	318	29.7508	86	1049.91	872	747	1316	926	3494	39	289
158	M	Air_Control	3	28	157	30.9018	76	970.061	793	693	1256	817	3791	45	369
158	M	Air_Control	4	29	200	26.0881	53	732.314	600	497	1249	848	3954	31	219
158	M	Air_Control	5	44	306	27.3002	76	1018.12	837	695	1312	914	3545	52	321
158	M	Air_Control	6	8	43	24.105	30	449.617	359	329	835	529	4763	19	145
158	M	Air_Control	7	27	154	30.8145	68	879.764	666	613	1225	784	3955	55	458
158	M	Air_Control	8	24	121	26.7386	57	740.168	606	524	1168	736	4103	31	200
158	M	Air_Control	9	10	101	35.653	35	463.071	331	290	875	594	4695	23	111
158	M	Air_Control	10	22	158	34.4987	51	658.939	519	483	1089	704	4233	38	273
158	M	Air_Control	11	39	398	31.3304	41	509.781	427	347	929	587	4247	47	285
158	M	Air_Control	12	27	104	30.8198	53	704.146	529	486	1067	694	4300	39	348
159	M	Air_Control	1	147	481	34.6309	119	1916.57	1383	1471	1311	967	2823	47	302
159	M	Air_Control	2	109	376	33.4762	95	1283.91	877	898	1297	944	3452	43	315
159	M	Air_Control	3	110	386	36.9715	82	1131.02	727	797	1159	789	3725	37	275
159	M	Air_Control	4	55	233	27.4307	59	858.132	649	613	930	621	4191	19	201
159	M	Air_Control	5	68	361	32.0317	62	874.102	620	664	1015	697	4004	34	224
159	M	Air_Control	6	78	429	36.0544	64	869.528	602	613	834	551	4128	28	189
159	M	Air_Control	7	75	382	40.3876	67	839.732	571	592	844	590	4210	23	182
159	M	Air_Control	8	87	330	45.6001	52	744.968	446	495	1011	659	4213	49	330
159	M	Air_Control	9	28	56	36.0422	23	337.887	214	245	667	406	5063	10	78
159	M	Air_Control	10	82	452	34.2719	58	786.156	528	512	947	651	4073	25	150
159	M	Air_Control	11	46	153	32.895	37	521.619	381	359	938	595	4528	10	148
159	M	Air_Control	12	42	215	36.5719	51	614.767	389	404	1060	688	4336	20	112
160	M	Air_Control	1	90	343	33.2413	99	1793.09	1191	1321	1429	1021	3035	50	369
160	M	Air_Control	2	52	243	32.8171	65	859.224	568	575	1330	866	3861	38	381
160	M	Air_Control	3	29	173	30.8219	57	818.33	587	538	1164	788	4076	57	551
160	M	Air_Control	4	46	259	33.7038	69	816.004	588	581	1183	757	3970	56	516
160	M	Air_Control	5	27	281	33.2739	36	599.996	399	398	941	624	4379	55	446
160	M	Air_Control	6	33	133	29.8089	54	775.519	568	522	1083	719	4216	33	273
160	M	Air_Control	7	16	119	37.1453	28	445.18	311	297	973	643	4597	45	370
160	M	Air_Control	8	24	232	30.4062	31	399.899	290	253	969	585	4509	49	381
160	M	Air_Control	9	36	281	33.2719	47	621.986	472	423	1154	713	4093	35	522
160	M	Air_Control	10	26	152	30.0216	26	423.425	286	267	1074	662	4488	52	381
160	M	Air_Control	11	37	391	33.5481	50	675.423	500	445	1023	664	4086	46	468
160	M	Air_Control	12	32	134	29.87	46	725.216	534	490	1058	680	4274	39	289
161	M	Air_Control	1	148	686	34.1801	97	1664.32	1211	1244	1184	878	2913	55	305
161	M	Air_Control	2	86	298	34.7809	69	956.179	615	651	1280	860	3813	31	214
161	M	Air_Control	3	97	457	32.5487	65	960.149	662	671	1140	796	3741	41	261
161	M	Air_Control	4	108	689	37.6757	61	859.855	591	597	1119	733	3601	53	301
161	M	Air_Control	5	95	463	36.5928	56	795.093	515	545	908	612	4114	32	245
161	M	Air_Control	6	98	443	34.5792	61	912.21	612	653	983	657	3962	55	335
161	M	Air_Control	7	95	439	32.3218	59	903.666	642	655	954	618	3965	38	255
161	M	Air_Control	8	85	321	34.922	70	983.987	699	750	952	662	4026	55	508
161	M	Air_Control	9	121	630	37.8336	66	953.081	572	662	926	629	3874	67	472
161	M	Air_Control	10	124	592	39.3845	53	857.004	517	625	788	521	4103	64	386
161	M	Air_Control	11	103	432	36.0896	63	832.822	567	599	830	561	4171	43	349
161	M	Air_Control	12	93	383	37.6302	60	831.264	549	560	932	626	4136	64	376
162	M	Air_Control	1	83	311	28.1942	87	1724.12	1332	1351	1354	940	3003	54	379
162	M	Air_Control	2	62	268	30.9773	71	1082.79	787	809	1368	927	3577	58	529
162	M	Air_Control	3	35	156	33.8319	71	908.584	658	638	1201	808	3982	54	429
162	M	Air_Control	4	43	209	34.131	59	812.544	571	582	1257	826	3966	56	500
162	M	Air_Control	5	30	99	35.652	43	552.25	368	401	947	597	4586	33	329
162	M	Air_Control	6	41	225	30.3315	41	619.798	453	429	1049	687	4273	53	386
162	M	Air_Control	7	57	193	31.8245	59	866.47	640	621	1117	749	4050	57	545
162	M	Air_Control	8	25	133	26.0257	38	542.263	409	394	914	593	4544	41	359
162	M	Air_Control	9	53	272	34.2609	44	850.803	594	588	989	654	4145	51	410
162	M	Air_Control	10	46	185	30.7285	54	760.292	578	518	1008	693	4224	63	531
162	M	Air_Control	11	23	113	38.0283	28	488.044	367	362	858	526	4667	33	286
162	M	Air_Control	12	67	341	36.6246	60	864.562	586	630	1034	705	4039	53	588
163	M	Air_Control	1	151	477	30.4699	134	3631.5	2698	2999	1172	907	1649	69	387
163	M	Air_Control	2	117	555	33.6226	104	1987.66	1470	1556	1245	906	2732	66	446
163	M	Air_Control	3	71	296	30.7831	123	1833.16	1409	1390	1332	989	2965	64	422
163	M	Air_Control	4	78	272	32.4433	111	1541.06	1156	1123	1339	1026	3233	51	391
163	M	Air_Control	5	73	358	32.0876	111	1523.2	1187	1154	1229	873	3223	58	402
163	M	Air_Control	6	58	231	33.1265	104	1526.92	1212	1144	1359	988	3201	53	318
163	M	Air_Control	7	67	360	32.7472	111	1656.58	1243	1256	1320	935	3077	40	301
163	M	Air_Control	8	50	343	35.3971	55	821.877	614	580	1045	741	3998	49	476
163	M	Air_Control	9	65	397	32.7867	74	1158.41	885	825	1240	842	3478	48	482
163	M	Air_Control	10	49	237	28.6566	64	1063.8	810	823	909	639	4044	49	396
163	M	Air_Control	11	81	512	33.6024	93	1530.23	1150	1106	1087	797	3251	28	296
163	M	Air_Control	12	74	505	30.6251	73	1240.05	958	897	1116	792	3421	38	308
174	M	Carbon_Control	1	33	220	30.9234	85	1575.94	1235	1214	1237	808	3302	37	263
174	M	Carbon_Control	2	35	177	27.4133	72	1173.08	997	932	1366	929	3466	39	321
174	M	Carbon_Control	3	23	150	33.4904	86	1251.29	932	894	1319	886	3599	38	328
174	M	Carbon_Control	4	29	219	30.0456	57	830.842	629	583	1026	668	4126	38	260
174	M	Carbon_Control	5	32	210	29.7933	89	1534	1172	1148	1370	973	3248	31	182
174	M	Carbon_Control	6	41	171	25.9462	91	1314.82	1050	967	1446	987	3333	31	328
174	M	Carbon_Control	7	44	289	27.7163	76	1164.83	924	808	1145	801	3642	32	316
174	M	Carbon_Control	8	23	116	28.8579	78	1186.81	887	855	1340	951	3657	24	187
174	M	Carbon_Control	9	32	207	36.7446	70	1106.35	770	809	1230	826	3793	26	250
174	M	Carbon_Control	10	17	115	31.4139	63	830.523	637	613	1184	753	4064	26	188
174	M	Carbon_Control	11	56	252	33.9202	66	984.46	716	725	1161	769	3867	39	470
174	M	Carbon_Control	12	28	204	32.3495	47	703.188	523	544	1041	693	4236	26	259
175	M	Carbon_Control	1	63	379	28.614	77	1530.06	1226	1168	1402	941	2993	35	197
175	M	Carbon_Control	2	48	292	27.0835	57	859.467	697	616	1139	716	3869	28	283
175	M	Carbon_Control	3	39	361	32.375	47	756.465	592	537	1199	753	3851	33	277
175	M	Carbon_Control	4	34	238	30.9102	53	722.917	525	527	1160	727	4074	39	301
175	M	Carbon_Control	5	42	307	27.804	41	537.057	390	365	984	611	4322	36	373
175	M	Carbon_Control	6	35	332	38.522	44	623.204	411	419	1218	732	4036	35	311
175	M	Carbon_Control	7	39	286	39.4264	32	427.018	249	282	882	555	4586	41	356
175	M	Carbon_Control	8	64	525	30.0024	43	649.525	525	465	916	566	4034	42	528
175	M	Carbon_Control	9	37	362	29.1363	32	451.62	353	293	1003	606	4278	49	419
175	M	Carbon_Control	10	74	664	31.3373	55	783.249	617	576	890	569	3832	57	484
175	M	Carbon_Control	11	45	456	35.0312	34	461.3	322	293	907	552	4316	50	424
175	M	Carbon_Control	12	3	68	30.7409	11	193.858	140	120	925	516	4867	13	213
177	M	Carbon_Control	1	65	267	29.1351	81	1381.89	1070	1064	1361	946	3302	66	428
177	M	Carbon_Control	2	39	186	33.7112	63	810.035	577	553	1336	901	3901	33	220
177	M	Carbon_Control	3	32	208	29.4008	35	506.868	390	332	1126	711	4269	28	228
177	M	Carbon_Control	4	15	81	33.6371	39	510.869	367	366	1027	651	4532	18	151
177	M	Carbon_Control	5	67	567	27.6671	86	1181.23	949	805	1403	956	3081	42	414
177	M	Carbon_Control	6	15	105	27.848	63	896.337	673	601	1268	849	3954	32	297
177	M	Carbon_Control	7	18	125	36.1731	41	650.333	423	406	1136	775	4315	35	271
177	M	Carbon_Control	8	26	165	29.3587	58	754.168	637	558	1153	771	4041	36	334
177	M	Carbon_Control	9	44	297	31.4619	82	1041.02	747	740	1294	884	3664	47	315
177	M	Carbon_Control	10	6	48	30.6151	36	516.383	359	339	1056	698	4540	28	267
177	M	Carbon_Control	11	36	184	30.9183	62	948.753	762	673	1098	768	3956	45	385
177	M	Carbon_Control	12	28	146	40.9024	53	712.115	446	478	1012	719	4396	34	259
178	M	Carbon_Control	1	72	275	27.9667	118	2279.66	1867	1883	1319	962	2539	64	471
178	M	Carbon_Control	2	56	224	31.5981	72	1082.47	796	755	1257	859	3721	48	540
178	M	Carbon_Control	3	34	159	29.765	54	795.859	593	608	1139	751	4111	48	576
178	M	Carbon_Control	4	18	99	24.7299	46	621.756	525	435	983	634	4393	29	358
178	M	Carbon_Control	5	45	335	27.2919	79	1163.28	931	845	1215	830	3519	46	596
178	M	Carbon_Control	6	23	122	36.1153	59	797.517	608	572	880	616	4390	66	773
178	M	Carbon_Control	7	35	243	29.2777	65	815.878	653	578	989	661	4112	53	606
178	M	Carbon_Control	8	68	397	34.6144	80	995.577	738	706	1115	754	3753	98	795
178	M	Carbon_Control	9	12	68	36.1062	34	394.427	295	282	797	502	4840	37	308
178	M	Carbon_Control	10	67	449	31.851	64	972.215	716	679	1123	773	3706	57	839
178	M	Carbon_Control	11	32	259	32.33	56	717.536	517	491	945	629	4285	40	450
178	M	Carbon_Control	12	38	233	35.9296	50	655.564	458	456	837	562	4472	31	369
180	M	Carbon_Control	1	68	282	30.4087	103	1786.22	1370	1447	1432	1001	2916	55	371
180	M	Carbon_Control	2	39	275	32.879	57	842.568	650	645	1173	761	3900	59	619
180	M	Carbon_Control	3	33	284	24.5431	42	712.836	599	525	1019	661	4100	47	446
180	M	Carbon_Control	4	30	446	25.8854	46	680.408	577	493	1000	623	3977	44	391
180	M	Carbon_Control	5	27	271	27.5861	43	566.644	480	427	987	601	4262	52	752
180	M	Carbon_Control	6	39	221	27.3455	38	585.061	483	450	919	577	4375	64	777
180	M	Carbon_Control	7	28	400	30.693	44	643.918	513	509	894	530	4195	61	837
180	M	Carbon_Control	8	64	479	30.6528	49	692.79	513	531	938	597	4070	66	759
180	M	Carbon_Control	9	24	266	29.9655	43	643.624	467	476	930	574	4337	62	669
180	M	Carbon_Control	10	39	348	36.6978	53	784.741	559	597	950	590	4143	57	727
180	M	Carbon_Control	11	19	87	28.1486	29	471.673	369	351	1003	609	4541	45	574
180	M	Carbon_Control	12	48	330	31.6972	49	660.253	493	466	959	628	4218	70	534
201	M	Air_Control	1	130	523	32.8651	93	1457.93	1125	1055	1399	1025	2953	42	280
201	M	Air_Control	2	90	316	34.2397	62	859.717	632	612	1090	773	3962	32	201
201	M	Air_Control	3	94	526	33.6138	76	1156.62	883	839	1222	902	3369	31	274
201	M	Air_Control	4	40	134	36.558	53	774.77	551	521	1164	788	4151	31	252
201	M	Air_Control	5	73	280	34.8142	62	863.639	621	587	1066	770	4033	43	334
201	M	Air_Control	6	82	311	34.7787	78	1120.79	846	766	1191	885	3650	18	251
201	M	Air_Control	7	18	62	30.3166	27	423.546	306	273	838	536	4794	17	118
201	M	Air_Control	8	49	180	27.5864	62	784.286	656	516	1035	711	4131	23	235
201	M	Air_Control	9	30	100	37.7182	37	534.151	363	343	1106	677	4431	21	131
201	M	Air_Control	10	4	76	24.0959	4	85.5921	69	58	637	366	5218	19	85
201	M	Air_Control	11	19	64	30.9945	34	483.228	318	280	979	636	4639	12	68
201	M	Air_Control	12	34	284	26.8751	38	546.053	443	352	1045	666	4226	13	158
202	M	Air_Control	1	82	308	29.5883	96	1562.88	1216	1225	1413	978	3063	31	241
202	M	Air_Control	2	51	228	32.9263	70	901.058	653	635	1215	799	3904	29	215
202	M	Air_Control	3	33	219	32.0392	67	932.783	722	653	1157	777	3895	11	85
202	M	Air_Control	4	50	260	36.1386	59	850.596	601	602	1165	774	3981	19	255
202	M	Air_Control	5	28	79	35.1663	54	749.854	553	521	1107	718	4261	17	256
202	M	Air_Control	6	9	17	32.7215	32	384.318	308	271	799	495	4876	10	46
202	M	Air_Control	7	48	287	41.5489	49	683.396	447	434	1062	697	4204	18	171
202	M	Air_Control	8	15	97	30.5936	36	489.461	378	351	898	565	4622	7	72
202	M	Air_Control	9	39	413	29.0469	45	685.465	486	440	1066	720	4040	25	224
202	M	Air_Control	10	9	20	30.8137	17	312.394	240	198	858	539	4882	4	78
202	M	Air_Control	11	0	0	0	0	18.4828	7	4	572	307	5421	4	27
202	M	Air_Control	12	30	182	26.925	45	673.842	527	415	1066	710	4225	18	117
203	M	Air_Control	1	69	457	30.1782	96	1372.2	1083	1041	1413	973	3041	35	241
203	M	Air_Control	2	50	212	33.8432	81	1096.01	813	779	1425	994	3556	35	363
203	M	Air_Control	3	56	332	34.3992	53	692.883	508	523	973	643	4187	46	501
203	M	Air_Control	4	66	340	33.5086	81	1085.93	823	760	1015	694	3822	54	795
203	M	Air_Control	5	80	438	31.3751	84	1053.43	800	760	1047	741	3715	53	527
203	M	Air_Control	6	45	249	32.5808	46	715.131	560	506	938	606	4253	37	445
203	M	Air_Control	7	69	399	32.7943	76	961.093	687	648	1288	882	3626	42	495
203	M	Air_Control	8	19	91	29.1392	20	327.888	256	253	855	515	4798	30	236
203	M	Air_Control	9	63	364	32.3795	64	935.636	679	672	979	676	3978	53	501
203	M	Air_Control	10	55	295	30.7767	47	746.588	591	495	1017	671	4097	46	554
203	M	Air_Control	11	39	201	32.6771	45	646.991	487	474	881	608	4431	29	393
203	M	Air_Control	12	42	219	27.0026	54	798.664	624	572	920	609	4237	36	445
204	M	Air_Control	1	45	273	26.9196	102	1826.18	1491	1433	1424	995	2812	27	233
204	M	Air_Control	2	52	176	31.7552	76	1084.6	833	816	1503	1039	3488	27	252
204	M	Air_Control	3	42	209	36.1943	71	1080.29	774	779	1261	885	3756	50	464
204	M	Air_Control	4	33	241	31.9998	55	793.842	596	564	1168	798	3995	29	347
204	M	Air_Control	5	43	269	35.0338	61	874.516	643	628	1105	713	3983	27	352
204	M	Air_Control	6	28	132	32.4475	67	985.457	770	741	1003	663	4095	55	457
204	M	Air_Control	7	11	43	32.8331	40	519.386	380	358	1039	662	4538	34	460
204	M	Air_Control	8	36	290	31.2161	56	938.304	706	703	1089	750	3911	33	410
204	M	Air_Control	9	13	72	38.7288	40	631.056	433	420	1077	703	4422	12	83
204	M	Air_Control	10	30	175	27.4057	38	529.374	431	401	875	548	4519	22	303
204	M	Air_Control	11	25	116	32.4889	54	844.802	637	641	1138	758	4109	10	122
204	M	Air_Control	12	10	47	32.2659	38	541.612	398	357	900	618	4655	11	75
205	M	Air_Control	1	55	285	27.2003	78	1140.7	971	785	1333	914	3407	32	201
205	M	Air_Control	2	47	295	32.3321	67	961.137	758	654	1428	989	3523	26	189
205	M	Air_Control	3	53	225	35.0916	48	751.546	549	516	1133	750	4092	18	235
205	M	Air_Control	4	44	250	27.2135	41	612.573	499	386	1098	758	4154	26	238
205	M	Air_Control	5	33	159	35.0548	41	613.414	421	368	1194	819	4226	36	284
205	M	Air_Control	6	27	245	26.6778	40	602.594	525	437	997	640	4233	41	348
205	M	Air_Control	7	9	48	31.3651	46	646.242	549	434	916	620	4487	8	100
205	M	Air_Control	8	28	120	32.2449	33	461.413	351	319	896	566	4633	10	108
205	M	Air_Control	9	23	199	34.4931	36	419.269	308	271	1034	666	4459	12	135
205	M	Air_Control	10	21	183	30.8942	31	470.816	359	281	969	611	4489	15	67
205	M	Air_Control	11	14	71	31.3029	53	772.971	588	506	1310	903	4031	6	46
205	M	Air_Control	12	16	103	32.7867	15	240.695	191	152	753	466	4953	10	90
206	M	Air_Control	1	44	187	28.702	93	1566.37	1321	1134	1384	962	3108	26	261
206	M	Air_Control	2	31	196	26.5679	77	1077.39	904	779	1286	861	3614	15	184
206	M	Air_Control	3	20	176	28.7855	68	965.143	780	664	1169	808	3870	27	180
206	M	Air_Control	4	17	97	26.3426	45	680.4	625	477	1165	755	4118	8	109
206	M	Air_Control	5	42	257	26.9183	76	1204.52	1000	883	1095	726	3648	37	296
206	M	Air_Control	6	10	44	26.3675	46	579.649	473	384	1121	715	4362	14	102
206	M	Air_Control	7	21	117	29.0242	40	613.885	507	434	1035	621	4341	22	241
206	M	Air_Control	8	19	301	25.9242	65	930.583	815	623	1071	718	3813	23	157
206	M	Air_Control	9	16	105	24.754	33	507.466	417	332	1121	686	4356	11	47
206	M	Air_Control	10	12	117	28.2411	25	315.416	256	225	711	462	4917	10	102
206	M	Air_Control	11	8	75	33.9403	31	467.205	391	351	734	451	4797	11	76
206	M	Air_Control	12	3	47	26.8812	29	435.433	436	292	636	376	4884	6	82
207	M	Air_Control	1	45	244	27.8141	78	1202.92	1041	884	1329	931	3386	24	168
207	M	Air_Control	2	36	218	39.6301	54	806.938	520	517	1323	911	3939	30	250
207	M	Air_Control	3	41	151	29.0423	42	507.202	438	356	1067	717	4344	15	179
207	M	Air_Control	4	71	418	34.9211	71	991.988	746	704	1294	919	3542	37	329
207	M	Air_Control	5	40	171	33.8111	38	521.411	395	353	880	571	4554	42	301
207	M	Air_Control	6	27	95	39.608	32	447.214	254	268	1040	651	4611	18	133
207	M	Air_Control	7	22	169	30.328	41	667.509	492	411	1067	718	4272	18	127
207	M	Air_Control	8	31	270	27.6332	50	678.451	577	459	888	607	4265	37	223
207	M	Air_Control	9	30	115	29.1441	45	688.988	488	438	1102	736	4295	29	194
207	M	Air_Control	10	21	104	29.2793	42	560.709	413	355	1227	811	4256	25	230
207	M	Air_Control	11	22	141	26.6581	58	825.05	680	563	998	679	4181	11	120
207	M	Air_Control	12	9	82	34.5662	21	271.444	178	165	743	448	4997	19	131
208	M	Air_Control	1	97	395	31.7608	132	1989.11	1538	1483	1525	1110	2536	47	348
208	M	Air_Control	2	105	511	37.2826	111	1497.82	1053	1082	1479	1078	2963	41	412
208	M	Air_Control	3	112	611	38.6005	115	1647.14	1099	1195	1241	922	3049	76	673
208	M	Air_Control	4	94	294	37.0375	119	1549.26	1048	1167	1272	913	3381	73	472
208	M	Air_Control	5	89	315	35.5647	64	1163.24	827	885	1131	797	3726	61	447
208	M	Air_Control	6	66	302	34.1512	102	1567.13	1176	1130	1308	971	3220	44	423
208	M	Air_Control	7	101	421	37.568	86	1141.36	795	808	1189	840	3591	49	545
208	M	Air_Control	8	43	166	36.7199	54	659.367	411	443	1039	692	4385	39	392
208	M	Air_Control	9	45	303	34.1787	61	865.075	633	630	1036	674	4031	48	326
208	M	Air_Control	10	48	174	36.5078	57	680.693	506	497	1178	779	4137	34	252
208	M	Air_Control	11	59	279	32.0008	66	975.673	688	652	1225	845	3813	34	251
208	M	Air_Control	12	44	229	33.2193	58	803.893	599	553	977	682	4195	28	274
209	M	Air_Control	1	128	479	33.6971	83	1342.61	1081	1004	1211	882	3226	45	317
209	M	Air_Control	2	68	354	34.2248	61	776.389	575	551	1026	687	4048	41	331
209	M	Air_Control	3	61	372	32.564	60	794.888	564	559	950	645	4114	77	529
209	M	Air_Control	4	92	437	31.9587	67	829.108	644	606	892	600	4027	57	436
209	M	Air_Control	5	132	540	30.8681	66	1025.99	787	734	945	651	3728	76	550
209	M	Air_Control	6	41	213	38.9477	31	431.594	305	288	675	427	4807	66	494
209	M	Air_Control	7	73	280	34.7446	55	740.968	523	503	939	643	4258	79	537
209	M	Air_Control	8	61	333	36.3737	40	532.104	397	385	702	445	4568	71	493
209	M	Air_Control	9	59	181	36.1995	44	581.798	400	395	760	488	4659	61	354
209	M	Air_Control	10	63	262	28.8984	51	685.824	487	457	905	626	4346	56	388
209	M	Air_Control	11	58	277	36.0141	60	693.234	521	461	1036	725	4166	52	359
209	M	Air_Control	12	45	228	39.6877	35	462.335	322	312	701	445	4746	54	442
210	M	Air_Control	1	118	506	28.6701	106	1818.25	1429	1403	1519	1106	2546	44	309
210	M	Air_Control	2	71	349	32.3993	108	1580.91	1252	1206	1440	1027	2959	33	377
210	M	Air_Control	3	52	203	34.8122	68	1013.24	716	727	1222	870	3856	36	328
210	M	Air_Control	4	63	360	31.174	104	1521.39	1152	1088	1353	946	3138	42	356
210	M	Air_Control	5	38	125	30.7649	55	833.581	609	590	1007	666	4259	27	172
210	M	Air_Control	6	59	238	30.6189	48	808.719	635	613	950	602	4170	21	160
210	M	Air_Control	7	63	383	31.4842	88	1216.87	897	810	1304	921	3421	34	274
210	M	Air_Control	8	21	81	29.0003	17	321.791	242	216	692	438	4987	17	110
210	M	Air_Control	9	34	199	32.9387	46	774.662	569	537	1009	656	4222	18	186
210	M	Air_Control	10	20	110	28.4752	42	717.653	532	477	932	610	4427	12	63
210	M	Air_Control	11	35	152	31.9407	58	887.333	726	640	946	673	4175	13	64
210	M	Air_Control	12	103	667	30.477	80	1226.73	935	891	1208	886	3184	44	267
212	M	Air_Control	1	94	428	30.2655	107	1937.93	1510	1458	1441	1015	2621	44	395
212	M	Air_Control	2	53	221	30.8703	89	1339.6	985	976	1443	1026	3350	30	311
212	M	Air_Control	3	54	253	36.2086	72	907.794	654	657	1320	895	3774	25	244
212	M	Air_Control	4	50	258	28.696	55	750.606	606	542	1097	702	4039	36	380
212	M	Air_Control	5	64	291	31.9946	79	995.205	729	706	1205	842	3775	63	532
212	M	Air_Control	6	42	218	35.1031	43	626.197	448	440	799	532	4535	23	181
212	M	Air_Control	7	35	154	32.8818	38	500.018	335	332	960	640	4551	52	424
212	M	Air_Control	8	84	522	31.6576	85	1187.43	897	853	1149	789	3427	51	483
212	M	Air_Control	9	60	295	40.907	74	946.417	628	646	1060	774	4022	51	428
212	M	Air_Control	10	19	73	28.5297	41	619.393	482	457	1024	670	4421	35	310
212	M	Air_Control	11	46	234	38.0444	76	944.412	660	626	1096	767	4010	36	432
212	M	Air_Control	12	13	105	30.3983	22	287.765	212	175	968	570	4715	14	107
226	F	Carbon_Control	1	94	527	29.0563	98	1569.12	1297	1175	1379	993	2797	32	146
226	F	Carbon_Control	2	64	289	36.0899	83	1262.11	933	892	1433	982	3345	21	218
226	F	Carbon_Control	3	65	541	34.7264	73	1010.94	722	703	1127	817	3610	24	171
226	F	Carbon_Control	4	56	313	34.2936	74	1023.56	755	692	1284	914	3648	26	221
226	F	Carbon_Control	5	49	226	34.9714	51	831.778	550	548	1173	787	4050	17	164
226	F	Carbon_Control	6	63	327	34.8294	57	821.461	596	542	1186	831	3885	27	293
226	F	Carbon_Control	7	35	200	32.3048	28	415.669	285	256	998	629	4524	14	109
226	F	Carbon_Control	8	23	64	38.3624	38	481.172	312	277	809	528	4815	9	57
226	F	Carbon_Control	9	32	363	36.5825	44	674.42	480	451	949	641	4208	18	116
226	F	Carbon_Control	10	1	4	24.4064	3	67.6088	37	31	523	305	5436	1	9
226	F	Carbon_Control	11	20	143	36.3346	32	425.399	302	236	822	545	4733	7	95
226	F	Carbon_Control	12	0	0	0	0	7.27256	3	2	404	211	5593	1	4
227	M	Carbon_Control	1	76	264	28.8632	86	1358.1	1080	990	1282	877	3374	34	230
227	M	Carbon_Control	2	46	229	29.9177	48	783.749	620	578	1038	698	4113	20	137
227	M	Carbon_Control	3	27	140	33.7253	25	372.92	276	251	936	569	4648	29	107
227	M	Carbon_Control	4	63	361	33.3465	62	1058.86	798	709	1146	778	3695	26	199
227	M	Carbon_Control	5	30	132	30.4808	34	536.049	409	361	795	528	4664	15	193
227	M	Carbon_Control	6	25	85	31.9117	22	344.88	240	203	711	452	4964	15	148
227	M	Carbon_Control	7	14	51	37.1214	28	374.74	293	264	730	456	4926	7	49
227	M	Carbon_Control	8	29	194	36.2452	31	413.529	316	279	827	517	4663	10	83
227	M	Carbon_Control	9	0	0	0	0	18.2043	7	7	618	324	5375	8	22
227	M	Carbon_Control	10	0	0	0	0	10.0402	4	2	579	300	5417	0	0
227	M	Carbon_Control	11	43	200	34.6909	36	530.491	460	338	1073	665	4267	25	253
227	M	Carbon_Control	12	39	229	26.6983	41	650.912	585	430	829	543	4350	17	163
228	M	Carbon_Control	1	71	288	29.4301	115	1869.79	1455	1467	1482	1052	2775	54	323
228	M	Carbon_Control	2	68	390	34.0771	102	1368.37	1044	1048	1492	1081	3074	60	468
228	M	Carbon_Control	3	53	277	29.3841	86	1163.94	887	885	1273	875	3563	41	335
228	M	Carbon_Control	4	19	119	32.0676	70	883.136	663	664	1116	739	4102	43	307
228	M	Carbon_Control	5	45	285	30.4355	85	1246.04	1039	952	1204	847	3472	60	496
228	M	Carbon_Control	6	27	123	32.9824	95	1111.94	820	827	1224	863	3833	60	444
228	M	Carbon_Control	7	31	195	34.2468	68	925.621	639	642	1225	840	3941	80	726
228	M	Carbon_Control	8	32	188	30.6629	58	713.254	523	521	1219	781	4066	40	376
228	M	Carbon_Control	9	42	279	34.0426	75	943.012	699	709	1273	889	3753	66	772
228	M	Carbon_Control	10	37	294	24.8094	66	868.759	728	644	1119	709	3859	41	336
228	M	Carbon_Control	11	41	400	29.8115	81	1134.76	866	830	1228	831	3506	41	392
228	M	Carbon_Control	12	35	165	32.4794	44	599.811	458	413	1066	676	4311	24	236
229	M	Carbon_Control	1	78	364	27.5747	108	1856.3	1476	1411	1541	1082	2619	48	482
229	M	Carbon_Control	2	47	209	32.0978	92	1388.44	1001	959	1486	1043	3304	49	475
229	M	Carbon_Control	3	29	171	35.9582	86	1129.72	802	848	1376	943	3651	47	406
229	M	Carbon_Control	4	46	263	35.9613	80	1089.77	796	791	1134	778	3807	89	868
229	M	Carbon_Control	5	28	101	34.9138	52	686.101	461	483	965	656	4473	86	588
229	M	Carbon_Control	6	67	577	33.3825	81	1169.05	851	855	1006	720	3566	65	635
229	M	Carbon_Control	7	46	163	30.6178	49	691.623	550	502	1079	690	4208	51	611
229	M	Carbon_Control	8	41	167	35.8024	76	913.432	702	676	1072	698	4059	66	633
229	M	Carbon_Control	9	46	154	35.6601	82	978.523	710	717	1108	739	4028	43	418
229	M	Carbon_Control	10	12	39	37.0867	31	464.357	322	319	821	540	4818	52	397
229	M	Carbon_Control	11	26	96	36.0231	34	452.025	313	312	782	467	4809	45	426
229	M	Carbon_Control	12	40	249	40.5205	65	785.015	542	532	915	602	4289	49	500
230	F	Carbon_Control	1	105	399	30.3578	116	1823.76	1414	1363	1514	1126	2673	32	196
230	F	Carbon_Control	2	89	385	30.0063	71	1023.82	782	740	1324	920	3509	41	285
230	F	Carbon_Control	3	89	664	33.6602	88	1187.03	875	851	1211	876	3250	56	494
230	F	Carbon_Control	4	109	442	38.8392	58	902.695	571	618	1101	775	3886	60	388
230	F	Carbon_Control	5	92	343	37.4658	62	728.152	488	511	1082	726	4087	65	465
230	F	Carbon_Control	6	81	385	33.7834	47	706.823	500	500	1105	744	4010	40	317
230	F	Carbon_Control	7	78	445	33.4754	74	983.494	750	701	974	702	3831	49	337
230	F	Carbon_Control	8	39	212	35.4819	37	455.951	338	319	1020	625	4423	32	378
230	F	Carbon_Control	9	51	255	39.8082	44	644.903	474	462	907	623	4371	37	407
230	F	Carbon_Control	10	20	125	31.8914	38	518.205	383	346	670	451	4819	22	142
230	F	Carbon_Control	11	41	257	32.8771	36	519.94	361	321	990	621	4395	23	272
230	F	Carbon_Control	12	59	431	26.5036	31	474.153	403	318	652	426	4514	36	175
231	M	Carbon_Control	1	67	338	28.9191	84	1563.33	1215	1166	1386	960	3061	35	267
231	M	Carbon_Control	2	61	292	26.7205	51	847.645	677	588	1249	847	3782	23	274
231	M	Carbon_Control	3	46	256	34.4123	36	572.26	387	380	1028	706	4329	24	210
231	M	Carbon_Control	4	41	157	35.8426	36	499.159	349	328	904	573	4590	19	108
231	M	Carbon_Control	5	72	321	43.1091	50	673.108	432	460	1019	700	4228	26	190
231	M	Carbon_Control	6	38	191	40.5548	32	418.423	317	303	879	552	4611	11	98
231	M	Carbon_Control	7	68	357	35.8479	61	790.438	572	555	1097	740	3976	31	226
231	M	Carbon_Control	8	69	296	33.2586	71	866.287	630	586	1023	724	4051	24	106
231	M	Carbon_Control	9	52	145	39.4366	54	688.809	454	437	932	605	4469	15	54
231	M	Carbon_Control	10	64	368	44.1126	24	315.589	188	180	815	487	4629	34	322
231	M	Carbon_Control	11	41	197	32.0716	24	212.938	177	150	659	409	4960	8	60
231	M	Carbon_Control	12	66	359	30.3537	44	738.507	555	498	1105	757	3988	18	242
232	M	Carbon_Control	1	48	201	32.3676	91	1243.12	960	883	1460	967	3379	34	250
232	M	Carbon_Control	2	42	273	30.5375	63	944.783	674	643	1321	904	3725	31	221
232	M	Carbon_Control	3	52	327	27.592	60	753.636	595	516	1324	896	3761	39	313
232	M	Carbon_Control	4	39	341	31.7809	72	892.442	676	616	1198	838	3785	37	346
232	M	Carbon_Control	5	18	138	33.5871	53	621.063	498	447	1055	680	4309	33	404
232	M	Carbon_Control	6	45	335	26.7441	45	570.572	460	400	981	596	4224	26	303
232	M	Carbon_Control	7	19	76	30.9157	39	437.71	325	263	962	598	4637	31	341
232	M	Carbon_Control	8	47	333	33.5912	48	670.799	507	474	956	617	4204	32	422
232	M	Carbon_Control	9	26	158	29.3036	28	467.089	367	299	914	594	4561	27	232
232	M	Carbon_Control	10	36	366	27.9051	57	729.521	572	470	1097	700	3965	32	238
232	M	Carbon_Control	11	15	134	23.7661	17	332.795	287	232	835	499	4744	17	134
232	M	Carbon_Control	12	4	60	28.7737	11	175.562	142	115	566	340	5232	6	24
233	M	Carbon_Control	1	43	205	29.3596	108	1624.72	1335	1268	1434	973	3021	60	583
233	M	Carbon_Control	2	22	122	31.8837	98	1322.29	968	960	1489	998	3426	67	731
233	M	Carbon_Control	3	16	91	33.3505	67	910.019	690	639	1312	862	3907	40	520
233	M	Carbon_Control	4	17	99	37.201	100	1086.12	741	785	1336	936	3824	78	664
233	M	Carbon_Control	5	15	92	32.5029	82	1080.05	808	769	1312	875	3788	67	681
233	M	Carbon_Control	6	10	52	31.6615	74	930.763	656	698	1205	808	4083	65	555
233	M	Carbon_Control	7	20	83	31.6663	73	900.478	651	668	1126	735	4144	77	648
233	M	Carbon_Control	8	15	47	32.8728	86	1106.91	819	806	1132	816	4002	94	917
233	M	Carbon_Control	9	14	44	37.5354	69	829.672	575	589	962	671	4413	51	417
233	M	Carbon_Control	10	25	78	32.7336	100	1210.68	859	899	1259	864	3810	90	906
233	M	Carbon_Control	11	27	104	37.3818	122	1433.23	1003	1100	1273	872	3620	98	970
233	M	Carbon_Control	12	30	168	37.0006	107	1205.88	847	941	1134	797	3851	96	957
234	F	Carbon_Control	1	84	312	32.7324	110	1833.17	1355	1390	1418	997	2910	32	302
234	F	Carbon_Control	2	54	347	32.8674	60	971.791	770	744	1137	785	3749	23	175
234	F	Carbon_Control	3	75	628	32.8407	70	1005.44	719	711	1138	803	3517	50	446
234	F	Carbon_Control	4	32	209	40.0857	61	839.963	577	614	921	633	4293	58	397
234	F	Carbon_Control	5	44	183	32.2153	87	1291.29	996	927	1163	836	3657	39	274
234	F	Carbon_Control	6	30	173	33.499	54	769.792	544	549	971	654	4310	32	285
234	F	Carbon_Control	7	41	216	28.7284	48	728.172	545	516	795	523	4447	40	291
234	F	Carbon_Control	8	26	75	32.9004	49	695.389	507	468	911	607	4507	55	555
234	F	Carbon_Control	9	21	57	33.7279	41	704.825	480	484	1028	696	4435	45	454
234	F	Carbon_Control	10	21	89	29.5701	40	585.68	459	402	939	617	4513	22	157
234	F	Carbon_Control	11	66	448	32.9477	54	742.721	545	517	870	597	4137	45	486
234	F	Carbon_Control	12	68	320	35.9947	64	803.231	566	541	933	658	4181	33	307
235	F	Carbon_Control	1	100	441	34.4191	103	1667.04	1301	1252	1497	1081	2761	42	311
235	F	Carbon_Control	2	90	542	32.8339	88	1204.94	865	790	1351	991	3242	45	337
235	F	Carbon_Control	3	67	236	36.6593	47	606.182	375	375	1021	739	4368	54	558
235	F	Carbon_Control	4	82	421	29.9827	61	890.42	683	622	1042	744	3854	72	570
235	F	Carbon_Control	5	35	158	33.9794	65	745.883	545	483	1047	710	4250	40	447
235	F	Carbon_Control	6	53	301	31.7954	74	979.301	727	675	1134	821	3838	26	270
235	F	Carbon_Control	7	33	84	42.6196	27	312.473	177	195	907	563	4832	51	377
235	F	Carbon_Control	8	51	287	35.8541	48	650.481	452	448	909	605	4352	35	429
235	F	Carbon_Control	9	26	115	29.4564	40	563.501	402	364	930	640	4553	41	431
235	F	Carbon_Control	10	15	59	40.3538	34	393.486	251	243	824	516	4866	13	142
235	F	Carbon_Control	11	23	296	29.9988	69	840.766	681	540	1287	877	3736	34	253
235	F	Carbon_Control	12	31	92	36.608	39	483.883	337	281	829	579	4742	28	207
236	M	Carbon_Control	1	87	497	26.9827	96	1313.31	1102	999	1369	972	3032	57	435
236	M	Carbon_Control	2	83	402	35.5027	79	1042.97	749	705	1292	891	3557	55	584
236	M	Carbon_Control	3	49	248	35.0176	64	813.586	607	573	1137	757	4008	69	666
236	M	Carbon_Control	4	58	381	35.6166	78	985.066	757	712	1167	796	3691	33	347
236	M	Carbon_Control	5	39	212	32.1652	60	801.708	597	549	1048	703	4147	44	351
236	M	Carbon_Control	6	60	438	35.2153	53	724.619	510	458	1039	710	4013	43	504
236	M	Carbon_Control	7	28	248	34.3788	48	617.995	543	458	864	574	4343	56	343
236	M	Carbon_Control	8	69	508	29.9458	61	814.286	675	576	988	660	3831	56	595
236	M	Carbon_Control	9	36	223	32.5381	63	944.602	756	647	1131	780	3890	24	301
236	M	Carbon_Control	10	29	123	30.257	77	946.174	772	672	1030	711	4075	51	396
236	M	Carbon_Control	11	15	92	25.0513	19	247.239	233	164	732	464	4943	33	211
236	M	Carbon_Control	12	20	99	26.3983	34	470.813	375	316	899	585	4627	20	192
237	M	Carbon_Control	1	40	267	26.2293	107	1652.3	1425	1263	1525	1060	2783	47	317
237	M	Carbon_Control	2	37	287	29.5816	84	1251.49	987	957	1481	1061	3245	32	348
237	M	Carbon_Control	3	19	252	29.9632	66	893.966	664	593	1314	885	3770	37	266
237	M	Carbon_Control	4	41	386	30.6735	103	1286.63	1062	966	1355	896	3191	40	382
237	M	Carbon_Control	5	36	201	31.2496	78	964.912	756	723	1360	957	3689	52	478
237	M	Carbon_Control	6	37	247	30.8301	71	1134.22	908	857	1263	852	3581	29	197
237	M	Carbon_Control	7	41	218	34.1214	100	1665.32	1290	1223	1320	948	3172	68	409
237	M	Carbon_Control	8	21	163	26.4027	74	914.08	796	686	1211	797	3831	24	174
237	M	Carbon_Control	9	30	297	28.6744	90	1334.43	1061	949	1379	899	3257	44	493
237	M	Carbon_Control	10	23	210	37.2205	24	498.784	367	354	804	523	4625	22	211
237	M	Carbon_Control	11	15	49	27.7254	52	774.033	634	571	979	614	4338	28	340
237	M	Carbon_Control	12	5	41	25.8958	19	314.363	236	224	864	516	4859	14	116
238	M	Carbon_Control	1	84	470	30.0929	89	1527.02	1177	1027	1441	1038	2912	51	321
238	M	Carbon_Control	2	71	342	32.7569	66	980.149	708	636	1394	967	3556	53	515
238	M	Carbon_Control	3	52	318	31.2589	69	949.368	701	649	1287	894	3694	54	563
238	M	Carbon_Control	4	31	182	43.9767	44	574.005	366	384	994	654	4458	40	446
238	M	Carbon_Control	5	50	337	34.9514	65	764.511	605	537	1185	780	3873	46	498
238	M	Carbon_Control	6	16	90	39.855	33	411.128	280	276	776	508	4854	38	251
238	M	Carbon_Control	7	66	421	35.2358	60	824.36	609	565	1110	748	3860	42	379
238	M	Carbon_Control	8	12	100	25.8901	18	294.755	218	182	678	412	4997	29	127
238	M	Carbon_Control	9	37	156	38.1062	50	635.399	421	402	1046	682	4384	46	288
238	M	Carbon_Control	10	37	84	39.8492	41	563.071	418	375	761	498	4737	46	340
238	M	Carbon_Control	11	37	185	32.1172	26	407.757	265	256	907	580	4636	33	347
238	M	Carbon_Control	12	52	333	36.3223	51	663.775	463	460	1128	723	4083	20	221
253	M	Air_Control	1	45	585	28.6993	101	2120.81	1699	1666	1305	928	2406	38	314
253	M	Air_Control	2	37	137	30.31	90	1404.97	1098	1060	1429	975	3341	39	246
253	M	Air_Control	3	42	202	34.2631	86	1075.69	777	799	1231	879	3790	45	267
253	M	Air_Control	4	65	282	31.9935	87	1413.25	1060	1096	1358	973	3300	52	530
253	M	Air_Control	5	24	80	35.6389	67	855.154	637	585	1201	852	4079	71	705
253	M	Air_Control	6	33	90	33.9116	85	1032.79	744	736	1295	938	3874	64	632
253	M	Air_Control	7	48	165	33.1957	71	978.31	761	757	1076	733	3997	45	436
253	M	Air_Control	8	38	64	34.0885	79	1084.36	754	769	1207	839	3974	45	519
253	M	Air_Control	9	49	306	34.8892	52	631.148	472	472	877	591	4347	65	527
253	M	Air_Control	10	24	112	30.3041	70	971.399	779	679	1287	893	3822	39	379
253	M	Air_Control	11	24	108	39.0465	46	640.58	453	447	955	632	4484	39	317
253	M	Air_Control	12	11	31	36.711	58	584.064	431	403	961	676	4577	25	202
254	M	Air_Control	1	43	212	25.7362	76	1377.89	1101	1022	1387	979	3300	27	141
254	M	Air_Control	2	31	167	31.7518	38	642.116	483	442	1163	748	4187	28	173
254	M	Air_Control	3	33	273	28.2317	46	855.986	637	621	1017	682	4073	21	197
254	M	Air_Control	4	30	100	35.8273	64	919.579	657	631	1292	854	3951	24	181
254	M	Air_Control	5	41	316	33.0132	56	896.357	645	634	1074	739	3965	28	195
254	M	Air_Control	6	36	226	35.9707	51	679.464	488	466	1095	714	4191	45	277
254	M	Air_Control	7	44	187	34.0689	46	539.612	379	382	926	614	4505	80	513
254	M	Air_Control	8	22	108	32.7534	44	657.243	458	454	986	682	4451	39	215
254	M	Air_Control	9	16	170	34.5915	30	393.495	293	265	678	428	4859	21	133
254	M	Air_Control	10	17	70	25.43	28	525.169	412	362	986	598	4532	14	88
254	M	Air_Control	11	48	347	33.1635	45	627.433	461	424	1002	654	4190	28	224
254	M	Air_Control	12	20	77	35.9502	26	348.995	257	249	619	386	5047	16	124
255	M	Air_Control	1	94	380	29.7169	124	2133.14	1717	1692	1439	983	2464	62	520
255	M	Air_Control	2	124	473	30.9036	106	1540.07	1139	1135	1269	957	3119	74	650
255	M	Air_Control	3	51	379	31.627	72	1203.69	916	885	1134	763	3571	66	632
255	M	Air_Control	4	74	392	33.0104	90	1200.57	946	936	1054	730	3608	69	678
255	M	Air_Control	5	61	271	37.5106	79	920.56	656	641	1165	786	3908	78	947
255	M	Air_Control	6	97	407	36.5276	66	918.298	648	632	1070	764	3875	96	1221
255	M	Air_Control	7	92	438	34.0968	61	857.737	606	640	990	657	3966	88	776
255	M	Air_Control	8	58	354	30.4398	61	812.775	612	614	1115	720	3919	89	754
255	M	Air_Control	9	89	409	34.9	72	1010.82	734	740	1006	709	3851	70	866
255	M	Air_Control	10	50	265	33.2688	32	442.235	331	314	979	599	4425	65	678
255	M	Air_Control	11	50	321	42.4892	56	707.832	418	499	1020	683	4234	56	444
255	M	Air_Control	12	31	273	38.6495	40	562.59	407	428	805	514	4520	41	426
256	M	Air_Control	1	42	281	26.4671	71	1283.65	1024	954	1437	972	3258	26	193
256	M	Air_Control	2	32	246	29.5489	55	838.823	655	614	1137	736	3962	31	250
256	M	Air_Control	3	36	251	29.3408	69	849.796	637	567	1328	888	3784	44	343
256	M	Air_Control	4	15	134	27.4995	35	511.696	384	339	1206	756	4276	30	206
256	M	Air_Control	5	29	282	23.2471	54	815.529	690	555	1166	754	3862	47	339
256	M	Air_Control	6	21	190	35.2616	32	481.063	319	330	900	585	4591	24	214
256	M	Air_Control	7	29	150	30.2629	44	662.92	512	457	1208	748	4130	26	184
256	M	Air_Control	8	22	257	29.0026	58	799.919	632	539	1034	628	4077	38	314
256	M	Air_Control	9	23	223	25.7379	50	644.852	509	438	1160	731	4108	29	299
256	M	Air_Control	10	8	34	28.64	20	265.413	196	185	864	505	4906	19	162
256	M	Air_Control	11	44	349	26.0487	49	667.957	541	493	1040	646	4070	42	387
256	M	Air_Control	12	15	118	23.7909	31	488.543	394	346	938	603	4550	28	163
257	F	Air_Control	1	63	299	29.7573	86	1418.81	1098	1092	1383	956	3218	36	247
257	F	Air_Control	2	43	233	28.0314	50	906.463	723	680	1045	686	4001	38	216
257	F	Air_Control	3	43	344	28.856	57	990.757	794	703	1157	785	3705	30	245
257	F	Air_Control	4	61	438	27.6059	54	854.319	675	639	892	612	3995	25	244
257	F	Air_Control	5	33	196	33.9211	42	682.896	477	498	807	545	4520	28	160
257	F	Air_Control	6	28	185	28.091	44	640.039	513	459	974	645	4328	17	222
257	F	Air_Control	7	32	157	33.4311	46	618.671	468	432	1127	759	4248	21	184
257	F	Air_Control	8	50	330	25.431	49	774.376	613	544	962	653	4095	17	143
257	F	Air_Control	9	23	93	30.7591	24	378.096	259	248	792	510	4856	19	110
257	F	Air_Control	10	25	158	29.0412	37	556.986	437	408	921	619	4484	14	140
257	F	Air_Control	11	29	162	28.0327	39	536.795	412	368	926	601	4500	28	194
257	F	Air_Control	12	57	411	34.6027	61	784.97	566	528	1167	795	3850	41	350
258	M	Air_Control	1	149	554	33.1015	112	1879.41	1414	1419	1298	973	2734	51	311
258	M	Air_Control	2	123	615	30.6841	72	1084.16	833	811	1067	761	3482	52	347
258	M	Air_Control	3	86	341	31.2985	68	889.124	660	636	1043	706	3959	64	432
258	M	Air_Control	4	62	269	42.2639	45	689.942	456	472	920	624	4355	28	177
258	M	Air_Control	5	79	318	32.9662	47	759.266	549	527	947	629	4185	49	297
258	M	Air_Control	6	96	650	29.2516	40	655.132	514	501	846	549	3991	57	517
258	M	Air_Control	7	95	554	36.4673	61	782.433	550	515	1027	727	3869	38	360
258	M	Air_Control	8	110	492	34.0921	66	920.815	639	624	979	662	3890	47	421
258	M	Air_Control	9	9	42	32.7505	19	325.124	220	221	679	416	5059	19	102
258	M	Air_Control	10	66	372	34.9683	45	587.26	404	378	1093	741	4131	27	341
258	M	Air_Control	11	18	29	30.8854	23	254.75	196	185	604	353	5171	23	226
258	M	Air_Control	12	47	282	32.2612	40	606.43	470	387	1126	683	4122	44	408
259	M	Air_Control	1	48	242	33.4873	70	1269.19	937	991	1365	971	3456	33	256
259	M	Air_Control	2	16	134	36.9954	42	506.822	341	355	1143	693	4382	17	210
259	M	Air_Control	3	40	193	35.3619	55	717.766	490	488	1010	683	4307	50	462
259	M	Air_Control	4	22	94	29.1182	36	533.771	405	389	833	529	4662	35	284
259	M	Air_Control	5	18	112	35.4161	54	682.356	478	456	1090	745	4326	36	292
259	M	Air_Control	6	26	181	35.596	66	787.021	613	585	1012	679	4194	51	442
259	M	Air_Control	7	38	183	35.299	53	650.82	451	454	1055	681	4307	46	525
259	M	Air_Control	8	18	149	36.0772	56	675.847	469	505	1052	706	4334	48	473
259	M	Air_Control	9	48	190	34.4127	71	976.289	690	677	1127	774	3993	45	388
259	M	Air_Control	10	33	112	37.4427	45	531.256	321	367	1017	678	4550	48	354
259	M	Air_Control	11	59	242	35.4499	69	835.38	572	596	1198	809	3988	49	565
259	M	Air_Control	12	40	130	36.8085	55	660.908	460	444	1092	744	4312	51	291
260	M	Air_Control	1	55	268	27.9411	90	1527.12	1246	1150	1381	1005	3105	53	425
260	M	Air_Control	2	35	167	26.3828	58	852.905	712	631	1285	837	3836	37	284
260	M	Air_Control	3	20	110	25.3281	53	797.715	665	564	1145	725	4076	21	228
260	M	Air_Control	4	32	163	28.1059	55	892.616	666	614	1035	689	4140	48	282
260	M	Air_Control	5	9	19	27.0811	43	800.513	576	571	950	594	4454	19	136
260	M	Air_Control	6	9	31	35.7467	43	619.292	466	463	847	561	4657	27	187
260	M	Air_Control	7	30	137	25.1231	45	583.279	446	425	1081	659	4336	37	247
260	M	Air_Control	8	22	119	32.8881	49	711.176	558	547	921	610	4402	43	339
260	M	Air_Control	9	18	67	25.8578	41	551.177	469	449	964	593	4500	21	143
260	M	Air_Control	10	22	137	24.4163	51	673.695	615	506	898	573	4350	30	268
260	M	Air_Control	11	44	181	27.8169	37	634.063	484	428	775	492	4560	44	281
260	M	Air_Control	12	66	356	25.2338	85	1167.09	988	883	1038	693	3618	74	585
261	M	Air_Control	1	56	367	28.5529	81	1445.98	1223	1138	1531	1071	2879	33	197
261	M	Air_Control	2	46	226	30.4018	67	1024.94	818	745	1268	845	3688	40	304
261	M	Air_Control	3	65	453	35.8588	68	982.117	650	667	1217	826	3680	38	388
261	M	Air_Control	4	53	218	35.0533	56	715.898	508	459	1111	829	4163	47	415
261	M	Air_Control	5	61	254	28.1695	74	1067.85	829	726	1227	857	3690	42	473
261	M	Air_Control	6	41	254	31.4094	62	818.11	620	543	1024	724	4095	26	256
261	M	Air_Control	7	28	159	25.2692	40	576.748	461	372	1119	738	4268	30	263
261	M	Air_Control	8	66	383	27.8179	87	1110.19	907	745	1233	893	3477	39	577
261	M	Air_Control	9	29	58	40.0125	36	406.05	260	256	1053	667	4629	38	500
261	M	Air_Control	10	32	230	32.315	45	668.083	503	442	1096	724	4171	18	194
261	M	Air_Control	11	38	302	28.0479	48	673.863	550	449	999	644	4149	27	211
261	M	Air_Control	12	45	287	26.4972	39	594.227	489	390	1014	655	4208	25	194
272	F	Carbon_Control	1	105	980	30.936	109	1909.62	1494	1442	1274	936	2249	56	359
272	F	Carbon_Control	2	70	343	33.8644	94	1311.9	1005	934	1260	901	3395	59	489
272	F	Carbon_Control	3	52	319	32.6077	83	1043.17	809	710	1261	885	3611	51	455
272	F	Carbon_Control	4	42	288	30.5732	77	976.77	745	640	1269	842	3698	25	329
272	F	Carbon_Control	5	64	229	36.0217	82	1130.98	869	797	1324	921	3578	52	470
272	F	Carbon_Control	6	63	306	34.3757	66	959.859	703	658	1183	790	3808	48	468
272	F	Carbon_Control	7	21	152	28.6174	32	504.111	402	367	754	485	4692	33	331
272	F	Carbon_Control	8	44	370	31.4268	86	1343.03	1052	948	1286	904	3292	24	255
272	F	Carbon_Control	9	38	181	31.9061	63	922.411	720	651	1142	777	3957	44	345
272	F	Carbon_Control	10	6	49	23.2554	24	345.895	305	238	787	488	4859	10	103
272	F	Carbon_Control	11	20	168	25.173	44	657.634	576	436	936	598	4315	12	178
272	F	Carbon_Control	12	7	16	33.8179	26	298.483	224	197	711	434	5052	5	67
273	M	Carbon_Control	1	52	279	29.5349	93	1551.94	1319	1194	1242	876	3160	50	398
273	M	Carbon_Control	2	44	256	32.0785	61	772.241	592	529	1091	754	4061	36	339
273	M	Carbon_Control	3	59	372	32.8406	67	943.466	687	701	1178	793	3759	36	358
273	M	Carbon_Control	4	31	284	30.0488	50	826.011	607	579	1005	702	4108	44	410
273	M	Carbon_Control	5	53	389	31.0044	60	835.848	651	607	1086	733	3871	41	388
273	M	Carbon_Control	6	26	203	38.2214	49	624.393	439	461	939	638	4422	40	400
273	M	Carbon_Control	7	30	253	34.2828	68	898.759	627	618	1109	736	4004	28	390
273	M	Carbon_Control	8	17	76	29.2429	32	473.75	361	323	780	498	4790	33	481
273	M	Carbon_Control	9	47	429	29.5476	60	932.864	713	597	1065	720	3793	41	458
273	M	Carbon_Control	10	16	76	28.1827	55	707.506	567	502	990	676	4367	29	347
273	M	Carbon_Control	11	22	116	26.8875	18	355.187	274	246	998	607	4612	11	116
273	M	Carbon_Control	12	43	435	25.2681	43	619.494	552	429	1005	633	4008	24	329
274	F	Carbon_Control	1	61	264	30.5949	90	1321.52	1041	973	1484	1055	3208	26	218
274	F	Carbon_Control	2	55	260	28.8396	58	929.306	690	628	1437	990	3612	28	213
274	F	Carbon_Control	3	74	501	33.1631	75	935.1	729	627	1299	921	3474	36	186
274	F	Carbon_Control	4	29	133	34.971	21	276.29	202	192	916	532	4750	10	90
274	F	Carbon_Control	5	52	485	28.8763	51	824.241	625	497	1324	912	3566	27	184
274	F	Carbon_Control	6	29	97	29.7574	25	405.611	308	273	732	471	4863	11	101
274	F	Carbon_Control	7	22	180	29.9583	19	352.648	234	217	723	454	4863	11	90
274	F	Carbon_Control	8	21	85	26.706	32	436.507	332	264	1001	638	4582	6	37
274	F	Carbon_Control	9	5	11	43.6812	4	68.9359	32	29	745	419	5212	1	17
274	F	Carbon_Control	10	1	1	0	0	14.2875	6	5	1007	524	4986	1	7
274	F	Carbon_Control	11	59	482	31.6453	49	810.8	622	520	1192	795	3704	31	239
274	F	Carbon_Control	12	0	0	0	0	0	0	0	628	318	5372	0	0
275	F	Carbon_Control	1	84	390	26.2142	120	2271.81	1894	1825	1343	966	2368	69	434
275	F	Carbon_Control	2	96	517	34.7787	105	1496	1109	1103	1195	854	3184	67	661
275	F	Carbon_Control	3	83	429	37.4293	86	1213.89	849	896	1034	706	3688	81	951
275	F	Carbon_Control	4	119	641	38.0712	97	1430.89	1034	1029	1193	845	3131	88	1073
275	F	Carbon_Control	5	121	810	40.4878	103	1410.86	963	1058	1152	843	3076	76	756
275	F	Carbon_Control	6	110	565	34.3144	92	1411.55	1050	1030	1141	765	3244	70	628
275	F	Carbon_Control	7	100	464	34.2208	84	1100.08	798	835	1158	829	3580	73	861
275	F	Carbon_Control	8	90	518	31.8253	86	1223.28	982	938	1078	768	3419	76	714
275	F	Carbon_Control	9	60	308	34.4547	98	1238.95	946	913	1167	856	3582	70	765
275	F	Carbon_Control	10	52	281	35.1457	53	738.992	573	555	933	631	4211	32	310
275	F	Carbon_Control	11	43	284	34.1845	59	732.579	607	556	1079	718	4032	47	462
275	F	Carbon_Control	12	40	212	31.7229	42	617.267	472	442	966	654	4350	33	405
276	M	Carbon_Control	1	46	283	32.6798	93	1385.22	1057	1023	1427	984	3233	50	297
276	M	Carbon_Control	2	43	235	31.1862	75	1026.06	818	717	1291	894	3656	41	337
276	M	Carbon_Control	3	27	127	29.4598	53	750.806	575	556	1200	804	4098	41	304
276	M	Carbon_Control	4	34	108	34.7825	48	775.155	558	544	1118	751	4216	50	404
276	M	Carbon_Control	5	43	264	39.4174	58	739.587	528	502	1103	756	4105	49	394
276	M	Carbon_Control	6	18	143	29.7922	32	498.113	377	353	902	561	4578	36	486
276	M	Carbon_Control	7	34	239	36.9127	47	723.387	498	488	1082	713	4181	41	399
276	M	Carbon_Control	8	32	121	34.5566	56	748.822	563	521	1002	691	4314	25	204
276	M	Carbon_Control	9	29	150	30.301	19	271.553	192	172	650	409	5008	24	200
276	M	Carbon_Control	10	30	161	32.3936	44	676.018	511	448	943	614	4385	38	379
276	M	Carbon_Control	11	7	56	25.1631	27	383.452	320	251	917	567	4707	22	134
276	M	Carbon_Control	12	11	27	33.7873	43	759.526	575	513	1162	730	4236	6	54
277	M	Carbon_Control	1	87	455	32.6785	101	1740.47	1376	1323	1362	981	2807	64	589
277	M	Carbon_Control	2	85	474	36.1472	77	1250.43	898	911	1296	881	3332	82	678
277	M	Carbon_Control	3	77	362	32.4613	64	982.196	763	732	1007	680	3868	56	543
277	M	Carbon_Control	4	24	208	29.8812	36	500.15	377	353	854	565	4561	41	360
277	M	Carbon_Control	5	113	604	39.9175	89	1274.24	885	925	1011	719	3500	99	821
277	M	Carbon_Control	6	18	150	35.7744	52	555.405	398	402	1021	632	4431	64	480
277	M	Carbon_Control	7	45	254	38.4249	45	562.98	394	396	731	477	4621	59	450
277	M	Carbon_Control	8	30	168	37.2444	34	504.079	369	336	953	622	4510	41	368
277	M	Carbon_Control	9	47	256	42.9777	43	534.465	363	381	769	513	4612	55	439
277	M	Carbon_Control	10	48	314	33.7839	42	612.782	432	440	895	594	4359	37	324
277	M	Carbon_Control	11	61	571	33.8549	59	732.226	554	530	858	573	4017	56	474
277	M	Carbon_Control	12	23	170	29.2636	40	564.468	414	379	829	560	4587	37	345
279	F	Carbon_Control	1	47	196	28.1159	65	1230.62	1042	898	1148	808	3614	22	104
279	F	Carbon_Control	2	65	381	30.0796	64	1016.48	801	699	1130	778	3688	26	184
279	F	Carbon_Control	3	32	127	32.6877	37	500.973	417	353	890	575	4561	16	79
279	F	Carbon_Control	4	83	466	34.558	90	1183.29	932	840	1009	747	3598	30	182
279	F	Carbon_Control	5	37	148	28.2396	46	692.689	561	519	937	610	4349	23	163
279	F	Carbon_Control	6	32	100	36.0947	41	579.954	400	420	895	570	4610	23	156
279	F	Carbon_Control	7	54	253	35.1637	54	855.285	601	591	813	538	4333	32	195
279	F	Carbon_Control	8	28	129	33.2745	34	508.219	341	345	643	415	4887	18	119
279	F	Carbon_Control	9	49	229	32.5037	40	579.699	424	387	753	491	4594	18	100
279	F	Carbon_Control	10	28	95	24.9668	33	487.66	402	361	660	409	4843	16	115
279	F	Carbon_Control	11	23	107	28.3026	36	508.746	404	369	763	481	4726	16	97
279	F	Carbon_Control	12	24	110	31.06	20	292.397	231	211	632	377	5027	16	96
280	M	Carbon_Control	1	66	293	31.9691	124	2037.01	1618	1669	1545	1094	2540	51	378
280	M	Carbon_Control	2	44	177	34.559	84	1028.51	737	712	1447	993	3643	42	391
280	M	Carbon_Control	3	38	125	31.359	60	739.191	561	535	1264	818	4050	30	453
280	M	Carbon_Control	4	21	150	30.0172	45	606.2	504	440	920	601	4426	23	292
280	M	Carbon_Control	5	46	476	26.595	43	631.714	493	453	1133	707	3898	38	324
280	M	Carbon_Control	6	14	88	36.7735	45	530.02	425	375	1100	680	4387	29	238
280	M	Carbon_Control	7	32	267	27.6592	42	550.521	443	365	1018	644	4272	29	239
280	M	Carbon_Control	8	12	102	35.2474	33	481.497	340	312	1185	734	4373	17	140
280	M	Carbon_Control	9	26	202	26.2731	31	468.85	404	319	1148	709	4246	24	199
280	M	Carbon_Control	10	35	197	39.3295	45	576.636	429	376	1100	724	4274	26	279
280	M	Carbon_Control	11	22	154	33.7242	39	505.691	404	366	962	650	4480	28	302
280	M	Carbon_Control	12	12	116	27.8702	33	436.929	343	309	811	486	4730	21	258
301	F	Air_Control	1	94	385	32.9922	100	1758.23	1306	1301	1288	927	3021	34	199
301	F	Air_Control	2	56	288	31.8612	67	928.381	664	612	1223	857	3821	24	127
301	F	Air_Control	3	44	185	34.1161	65	925.59	695	610	1291	904	3833	21	144
301	F	Air_Control	4	16	90	27.6819	38	669.74	504	452	1034	726	4368	14	122
301	F	Air_Control	5	24	194	30.4629	43	599.646	490	414	822	552	4491	11	59
301	F	Air_Control	6	15	52	34.0837	48	670.154	453	426	1252	840	4250	11	96
301	F	Air_Control	7	4	48	28.9357	21	287.881	222	189	783	472	4941	2	13
301	F	Air_Control	8	8	21	21.6186	18	249.458	218	143	851	516	4916	5	43
301	F	Air_Control	9	2	7	67.8881	4	58.3528	23	34	320	181	5650	0	0
301	F	Air_Control	10	9	34	20.346	20	359.623	280	219	729	474	4957	12	109
301	F	Air_Control	11	17	120	24.3203	39	506.343	429	301	859	550	4592	16	135
301	F	Air_Control	12	0	0	18.8385	4	48.2136	45	29	305	165	5650	0	0
302	F	Air_Control	1	71	336	26.5313	66	1202.27	970	864	1342	881	3352	23	195
302	F	Air_Control	2	55	220	33.0996	52	769.203	610	528	1060	673	4110	28	187
302	F	Air_Control	3	54	237	30.4832	54	779.494	579	508	1135	738	4046	20	171
302	F	Air_Control	4	62	220	36.1661	61	773.462	551	563	1000	662	4232	29	212
302	F	Air_Control	5	75	305	29.6622	68	995.112	762	686	1091	719	3842	30	214
302	F	Air_Control	6	45	187	38.3829	49	742.435	516	498	1042	710	4255	16	78
302	F	Air_Control	7	107	517	37.5053	69	982.46	691	704	985	660	3807	38	364
302	F	Air_Control	8	66	312	32.7979	59	869.939	588	602	1006	677	4088	38	223
302	F	Air_Control	9	86	488	38.156	51	618.096	412	411	836	553	4265	35	243
302	F	Air_Control	10	45	257	31.5182	30	441.718	291	285	890	569	4567	38	332
302	F	Air_Control	11	60	349	29.9872	37	495.015	413	343	600	383	4638	25	300
302	F	Air_Control	12	31	240	31.7684	32	446.849	361	303	865	539	4534	19	147
303	F	Air_Control	1	84	390	28.6396	100	2073.43	1661	1606	1364	999	2580	42	365
303	F	Air_Control	2	69	360	29.9149	102	1616.32	1225	1253	1402	974	3018	38	341
303	F	Air_Control	3	43	247	33.0687	82	1253.52	929	905	1382	941	3442	31	364
303	F	Air_Control	4	47	278	32.011	66	934.509	696	665	1367	902	3659	28	370
303	F	Air_Control	5	46	231	32.379	70	998.067	756	697	1207	818	3802	33	386
303	F	Air_Control	6	30	273	34.4903	47	626.789	431	441	947	621	4353	34	349
303	F	Air_Control	7	44	341	29.7993	97	1409.85	1151	1093	1275	915	3233	30	241
303	F	Air_Control	8	31	205	26.5597	31	476.32	349	315	771	479	4675	51	432
303	F	Air_Control	9	48	346	28.5839	65	953.978	778	707	1227	813	3649	35	276
303	F	Air_Control	10	74	455	28.8317	68	980.622	773	730	1149	829	3623	52	630
303	F	Air_Control	11	24	133	29.5573	28	458.327	326	301	714	454	4827	24	234
303	F	Air_Control	12	44	377	30.0805	48	801.879	604	537	1110	742	3909	26	186
304	M	Air_Control	1	61	291	27.0414	88	1529.06	1310	1193	1309	928	3090	29	257
304	M	Air_Control	2	53	425	31.2316	55	877.748	645	654	1078	717	3851	24	274
304	M	Air_Control	3	12	107	31.4811	43	568.801	408	399	927	594	4552	12	133
304	M	Air_Control	4	24	153	31.0345	47	784.7	538	517	1241	836	4070	15	142
304	M	Air_Control	5	18	103	31.3288	28	466.835	368	327	838	496	4696	13	175
304	M	Air_Control	6	58	551	33.12	61	854.449	660	577	1067	718	3722	30	323
304	M	Air_Control	7	27	154	35.9354	53	722.244	489	491	961	616	4396	24	188
304	M	Air_Control	8	40	481	31.7909	77	1068.54	813	736	1172	775	3534	41	443
304	M	Air_Control	9	35	132	41.105	55	656.812	440	430	1004	662	4424	46	463
304	M	Air_Control	10	10	65	29.1492	45	734.205	565	506	992	651	4378	32	284
304	M	Air_Control	11	16	71	29.2831	37	608.056	444	423	977	649	4508	19	195
304	M	Air_Control	12	21	132	27.7591	50	727.365	538	426	1129	739	4201	18	165
305	F	Air_Control	1	20	111	24.6192	34	568.303	483	361	1021	621	4385	14	100
305	F	Air_Control	2	23	122	27.8144	34	461.829	385	296	853	537	4640	17	125
305	F	Air_Control	3	24	192	28.8398	27	397.781	298	230	847	528	4657	17	51
305	F	Air_Control	4	16	70	29.4662	21	337.213	264	210	862	514	4810	10	51
305	F	Air_Control	5	20	103	28.2573	18	311.051	239	176	667	403	4991	7	60
305	F	Air_Control	6	26	178	30.3223	33	498.309	370	334	923	579	4529	12	72
305	F	Air_Control	7	3	5	22.923	18	294.521	249	174	617	379	5129	3	20
305	F	Air_Control	8	40	224	23.4416	45	739.556	663	551	739	469	4374	22	116
305	F	Air_Control	9	26	101	35.2364	24	322.787	233	215	535	336	5131	8	35
305	F	Air_Control	10	26	169	30.5205	37	473.416	368	299	735	496	4725	10	58
305	F	Air_Control	11	36	133	36.5032	46	561.731	387	345	789	547	4694	8	48
305	F	Air_Control	12	11	59	24.8592	21	288.186	224	189	629	390	5088	11	83
306	F	Air_Control	1	61	316	28.6574	102	2088.21	1659	1559	1434	1039	2591	36	253
306	F	Air_Control	2	79	309	29.0492	90	1471.09	1111	1089	1306	908	3274	41	339
306	F	Air_Control	3	62	198	32.8645	83	1268.97	884	898	1478	1018	3433	34	274
306	F	Air_Control	4	75	226	30.4546	92	1541.68	1169	1195	1330	939	3282	33	320
306	F	Air_Control	5	36	206	32.7913	49	747.182	512	531	957	629	4325	33	238
306	F	Air_Control	6	70	414	29.3104	67	1129.79	902	856	1140	838	3544	29	206
306	F	Air_Control	7	26	131	33.1009	59	883.459	618	599	1145	797	4106	29	281
306	F	Air_Control	8	46	251	28.9348	65	1017.09	762	731	1101	737	3886	28	200
306	F	Air_Control	9	21	55	33.366	59	770.258	616	582	948	604	4381	41	261
306	F	Air_Control	10	93	550	29.7668	78	1272.71	943	906	1205	842	3302	50	371
306	F	Air_Control	11	47	186	35.6464	53	706.234	503	506	1030	682	4281	33	258
306	F	Air_Control	12	3	18	29.582	25	331.127	262	229	776	467	4938	27	194
307	M	Air_Control	1	29	230	31.6578	80	1224.87	930	934	1186	811	3654	39	257
307	M	Air_Control	2	35	231	30.5398	83	1401.5	1095	1113	1058	747	3616	62	454
307	M	Air_Control	3	35	127	31.2724	81	1497.93	1097	1134	1065	703	3711	64	622
307	M	Air_Control	4	20	60	33.4356	39	635.854	452	509	794	515	4694	57	536
307	M	Air_Control	5	45	339	33.4776	91	1330.36	1024	1113	1003	640	3633	68	633
307	M	Air_Control	6	21	103	32.6717	59	799.217	588	596	941	628	4369	56	665
307	M	Air_Control	7	29	133	35.417	57	740.323	548	569	787	509	4532	54	446
307	M	Air_Control	8	26	164	34.9049	66	872.873	633	655	1078	678	4120	30	298
307	M	Air_Control	9	39	192	33.0259	75	981.694	774	727	1090	729	3949	55	525
307	M	Air_Control	10	38	202	39.1867	69	884.795	622	627	830	582	4345	53	489
307	M	Air_Control	11	2	2	30.585	8	87.3217	60	63	465	250	5474	10	133
307	M	Air_Control	12	38	315	31.3102	80	1140.97	917	863	1116	722	3650	44	357
308	M	Air_Control	1	67	339	30.2485	113	1595.04	1270	1259	1388	986	3003	55	507
308	M	Air_Control	2	26	159	35.1994	74	941.259	692	685	1170	832	3979	54	521
308	M	Air_Control	3	22	112	31.7828	66	771.02	565	522	1138	771	4185	58	476
308	M	Air_Control	4	26	170	36.9062	43	486.614	344	356	940	599	4546	37	433
308	M	Air_Control	5	27	160	32.017	64	769.182	583	535	1142	733	4115	61	757
308	M	Air_Control	6	16	78	34.896	46	515.996	396	356	998	653	4528	36	523
308	M	Air_Control	7	47	194	31.4769	78	1085.24	854	764	1230	892	3722	49	567
308	M	Air_Control	8	18	56	29.8755	19	289.243	181	180	747	473	5016	53	734
308	M	Air_Control	9	27	211	32.3281	39	532.026	402	356	968	618	4415	30	226
308	M	Air_Control	10	34	163	26.9256	33	573.083	398	357	952	648	4491	44	326
308	M	Air_Control	11	23	169	30.2314	29	422.827	308	287	969	604	4554	17	221
308	M	Air_Control	12	1	1	14.4858	1	69.5893	47	35	872	489	5080	3	49
309	F	Air_Control	1	71	314	33.4254	120	1819.38	1241	1368	1444	1039	2998	51	397
309	F	Air_Control	2	66	179	34.7476	87	1197.02	826	864	1276	856	3722	75	813
309	F	Air_Control	3	54	132	37.3481	72	956.861	701	725	1070	746	4097	96	1016
309	F	Air_Control	4	64	208	38.0136	90	1187.9	803	885	1158	811	3831	71	865
309	F	Air_Control	5	56	184	44.212	65	905.15	543	619	1009	648	4264	60	615
309	F	Air_Control	6	89	367	41.293	98	1299.41	908	977	1103	747	3622	53	405
309	F	Air_Control	7	37	64	30.2337	47	707.799	541	472	772	513	4622	29	275
309	F	Air_Control	8	47	123	34.6674	38	689.024	462	510	682	467	4734	41	410
309	F	Air_Control	9	53	189	35.9568	57	802.882	553	559	1093	721	4165	39	349
309	F	Air_Control	10	57	243	39.9522	39	591.361	396	418	860	548	4501	68	722
309	F	Air_Control	11	90	294	40.7866	85	1154.27	756	833	984	683	3966	61	637
309	F	Air_Control	12	46	216	37.558	58	910.925	619	658	911	573	4251	63	508
310	F	Air_Control	1	86	525	27.9431	92	1529.98	1220	1085	1326	963	2924	50	367
310	F	Air_Control	2	41	253	29.8388	46	686.842	510	503	1064	699	4178	30	265
310	F	Air_Control	3	28	212	27.4136	45	768.011	622	536	1113	734	4051	22	195
310	F	Air_Control	4	16	176	23.2496	24	421.582	385	305	801	470	4640	20	159
310	F	Air_Control	5	20	178	24.2146	33	701.204	559	480	988	645	4275	17	178
310	F	Air_Control	6	8	69	28.4015	24	373.675	292	233	821	502	4818	13	108
310	F	Air_Control	7	25	201	25.5358	12	218.473	191	136	736	439	4866	11	157
310	F	Air_Control	8	42	282	25.0612	53	752.046	680	522	1149	734	3895	21	146
310	F	Air_Control	9	21	177	27.8827	42	639.441	539	437	1031	644	4253	19	181
310	F	Air_Control	10	8	93	21.9026	25	421.851	390	270	836	488	4681	4	13
310	F	Air_Control	11	1	41	22.8231	5	96.7098	76	57	648	357	5235	3	18
310	F	Air_Control	12	12	121	22.0687	15	239.578	223	171	531	312	5125	7	80
311	F	Air_Control	1	83	378	30.021	82	1114.13	831	747	1325	912	3466	34	155
311	F	Air_Control	2	38	223	32.0376	54	739.762	608	498	1251	850	3918	17	154
311	F	Air_Control	3	11	39	25.5772	20	332.514	247	193	933	560	4781	8	94
311	F	Air_Control	4	42	346	23.5158	57	828.635	724	536	1075	691	3855	31	439
311	F	Air_Control	5	0	0	23.5969	5	68.3264	67	46	592	326	5341	0	0
311	F	Air_Control	6	1	1	21.6314	21	322.922	315	202	740	437	4944	3	55
311	F	Air_Control	7	0	0	0	0	0	0	0	112	59	5888	0	0
311	F	Air_Control	8	3	17	23.9085	9	197.452	184	123	386	231	5413	7	40
311	F	Air_Control	9	0	0	19.1199	9	192.28	193	110	729	430	5078	4	43
311	F	Air_Control	10	6	21	28.4264	20	316.946	245	212	861	523	4873	2	15
311	F	Air_Control	11	3	11	26.1134	7	145.038	107	95	660	378	5222	4	25
311	F	Air_Control	12	1	23	14.3175	5	95.0085	103	48	326	185	5548	1	6
323	F	Carbon_Control	1	103	439	27.7071	110	2033.81	1629	1564	1274	909	2658	26	156
323	F	Carbon_Control	2	84	335	35.3412	94	1285.32	924	962	1112	780	3629	56	307
323	F	Carbon_Control	3	49	238	32.6233	46	760.405	542	563	1015	684	4205	23	166
323	F	Carbon_Control	4	63	295	30.0833	71	1094.77	872	808	1111	789	3715	25	222
323	F	Carbon_Control	5	46	213	35.4611	50	718.793	533	519	936	640	4325	26	124
323	F	Carbon_Control	6	19	83	28.4685	40	650.199	526	471	937	596	4450	13	64
323	F	Carbon_Control	7	71	377	28.4741	62	997.968	786	672	1081	751	3760	31	287
323	F	Carbon_Control	8	17	26	28.7962	40	531.706	453	381	824	547	4697	6	46
323	F	Carbon_Control	9	16	104	24.2763	18	343.132	293	240	747	476	4856	13	87
323	F	Carbon_Control	10	13	33	20.8544	16	284.058	275	216	728	411	4964	3	35
323	F	Carbon_Control	11	4	23	30.3367	7	171.255	132	103	682	366	5163	2	31
323	F	Carbon_Control	12	27	183	30.1231	27	475.498	361	325	839	521	4617	14	76
324	F	Carbon_Control	1	77	267	29.7709	124	2342.91	1940	1859	1382	1002	2407	22	169
324	F	Carbon_Control	2	74	337	30.3675	84	1455.05	1146	1099	1273	924	3248	21	193
324	F	Carbon_Control	3	42	176	29.198	43	738.532	601	529	1145	750	4078	15	146
324	F	Carbon_Control	4	76	390	31.5347	74	1217.42	930	894	1149	781	3531	30	231
324	F	Carbon_Control	5	71	450	32.4291	68	914.722	687	642	1151	773	3706	30	225
324	F	Carbon_Control	6	99	465	34.0056	80	1335.26	955	976	1151	835	3435	35	324
324	F	Carbon_Control	7	58	245	33.3785	49	820.341	563	556	973	661	4219	30	193
324	F	Carbon_Control	8	53	221	31.3328	54	765.652	597	535	964	636	4218	19	137
324	F	Carbon_Control	9	98	611	38.9361	62	1016.51	757	752	999	687	3633	32	166
324	F	Carbon_Control	10	26	64	32.5465	32	446.43	325	279	712	477	4899	12	67
324	F	Carbon_Control	11	47	316	28.118	30	471.676	385	312	953	608	4346	23	220
324	F	Carbon_Control	12	40	222	32.5457	34	528.184	391	367	817	533	4570	21	197
326	F	Carbon_Control	1	132	540	30.3058	138	2485.06	1898	1912	1368	1041	2194	53	390
326	F	Carbon_Control	2	92	508	29.4225	100	1510.75	1231	1217	1218	880	3042	56	462
326	F	Carbon_Control	3	106	602	32.288	60	912.615	687	667	1091	751	3621	67	872
326	F	Carbon_Control	4	84	527	30.6098	93	1455.69	1170	1129	1233	874	3066	54	463
326	F	Carbon_Control	5	93	581	34.4084	76	973.99	726	713	1171	800	3526	82	739
326	F	Carbon_Control	6	83	596	31.9685	90	1085.98	851	819	1126	795	3427	60	762
326	F	Carbon_Control	7	62	482	36.6286	55	692.017	517	514	997	657	4003	61	709
326	F	Carbon_Control	8	40	395	38.2874	40	499.487	316	341	951	577	4339	58	483
326	F	Carbon_Control	9	63	329	37.7344	38	585.372	419	417	973	605	4273	54	512
326	F	Carbon_Control	10	61	477	28.3352	70	1105.17	867	804	1203	845	3459	54	536
326	F	Carbon_Control	11	41	287	35.099	43	523.134	380	351	854	552	4472	37	310
326	F	Carbon_Control	12	22	329	29.7489	32	566.364	390	372	847	529	4441	21	214
327	F	Carbon_Control	1	21	98	27.4461	110	1667.57	1368	1200	1458	1013	3076	14	142
327	F	Carbon_Control	2	15	115	27.6988	62	819.227	663	541	1328	854	3894	10	112
327	F	Carbon_Control	3	20	168	29.2017	49	685.67	582	488	1152	713	4098	10	99
327	F	Carbon_Control	4	16	110	26.3305	40	610.934	516	412	1004	639	4370	8	108
327	F	Carbon_Control	5	21	87	31.923	32	458.939	361	318	895	563	4654	7	64
327	F	Carbon_Control	6	34	219	32.4932	45	682.052	526	461	1019	650	4239	19	137
327	F	Carbon_Control	7	16	141	28.3006	32	483.526	371	322	912	551	4576	8	90
327	F	Carbon_Control	8	13	74	30.0909	32	405.335	291	258	1105	660	4530	7	40
327	F	Carbon_Control	9	18	119	27.2026	41	646.14	527	432	1255	804	4099	11	95
327	F	Carbon_Control	10	14	82	32.264	22	341.777	264	212	615	405	5039	16	99
327	F	Carbon_Control	11	30	284	36.3744	65	866.39	646	596	1036	688	4032	23	202
327	F	Carbon_Control	12	11	82	30.5486	30	443.229	302	266	822	537	4789	7	103
328	F	Carbon_Control	1	72	317	27.4498	100	1679.25	1383	1266	1472	1075	2828	30	195
328	F	Carbon_Control	2	37	281	28.5986	53	752.392	574	506	1237	851	3908	21	166
328	F	Carbon_Control	3	39	214	27.9166	62	926.799	748	647	1230	866	3808	22	262
328	F	Carbon_Control	4	52	265	32.4809	77	1144.57	880	862	1264	874	3591	31	298
328	F	Carbon_Control	5	23	104	29.1855	31	477.299	363	325	750	506	4783	34	283
328	F	Carbon_Control	6	32	191	29.913	67	909.445	704	661	1119	781	3986	32	239
328	F	Carbon_Control	7	24	85	36.5962	47	572.136	404	376	953	651	4558	17	150
328	F	Carbon_Control	8	49	133	30.5218	70	973.004	745	708	1178	814	3944	32	189
328	F	Carbon_Control	9	40	103	37.6644	55	622.362	439	410	1078	758	4380	36	309
328	F	Carbon_Control	10	36	138	35.2954	45	643.175	469	439	886	598	4507	39	355
328	F	Carbon_Control	11	16	130	38.0585	21	241.858	170	151	516	341	5184	30	189
328	F	Carbon_Control	12	22	153	25.6638	55	808.836	665	572	780	554	4399	23	169
329	F	Carbon_Control	1	94	522	33.0794	89	1311.96	970	932	1464	997	3043	38	327
329	F	Carbon_Control	2	61	310	29.7225	73	1054.8	829	800	1251	841	3611	32	244
329	F	Carbon_Control	3	99	569	36.4996	75	1170.51	814	840	1390	956	3221	52	514
329	F	Carbon_Control	4	20	202	32.2444	46	631.89	456	441	1199	773	4147	33	228
329	F	Carbon_Control	5	81	465	35.3105	79	1017.84	716	709	1241	840	3580	41	397
329	F	Carbon_Control	6	78	403	30.0933	74	1178.82	923	874	1236	818	3438	46	315
329	F	Carbon_Control	7	30	126	31.9323	48	684.147	504	480	1051	662	4319	31	278
329	F	Carbon_Control	8	70	431	33.9586	85	1084.37	768	766	1401	967	3400	36	291
329	F	Carbon_Control	9	47	245	33.539	55	742.139	522	510	1230	792	4003	35	313
329	F	Carbon_Control	10	66	529	30.6658	66	883.014	659	581	1217	856	3595	40	415
329	F	Carbon_Control	11	40	283	26.2403	44	658.681	548	466	988	627	4181	22	154
329	F	Carbon_Control	12	14	75	28.4882	26	339.941	329	258	725	422	4871	15	120
330	F	Carbon_Control	1	103	463	33.2463	120	1921.44	1436	1446	1329	983	2770	48	417
330	F	Carbon_Control	2	82	495	31.7858	72	1238.32	889	909	1179	813	3439	40	365
330	F	Carbon_Control	3	74	476	33.5437	71	1112.27	870	837	1099	717	3548	57	620
330	F	Carbon_Control	4	45	189	36.9986	53	788.168	577	588	898	594	4343	29	389
330	F	Carbon_Control	5	89	503	28.879	77	1279.02	1015	945	1189	837	3290	65	483
330	F	Carbon_Control	6	29	177	34.497	46	639.908	462	448	1009	663	4354	27	288
330	F	Carbon_Control	7	72	412	35.4803	73	1069.23	829	746	1131	764	3629	50	498
330	F	Carbon_Control	8	87	462	28.9701	50	806.784	633	575	804	564	4095	69	532
330	F	Carbon_Control	9	68	500	33.4159	58	807.577	580	533	1072	716	3848	31	467
330	F	Carbon_Control	10	62	515	31.5508	45	729.687	559	530	989	643	3943	42	486
330	F	Carbon_Control	11	47	236	30.785	69	1142.5	877	839	1190	821	3697	37	370
330	F	Carbon_Control	12	39	422	31.3946	49	741.271	550	501	1185	787	3843	39	379
331	M	Carbon_Control	1	63	410	27.9703	100	1603.9	1353	1183	1317	901	2913	35	226
331	M	Carbon_Control	2	34	246	28.1882	65	1065.18	901	772	1146	800	3714	17	155
331	M	Carbon_Control	3	49	214	26.3591	61	956.255	783	738	1129	779	3870	35	350
331	M	Carbon_Control	4	18	116	35.7019	59	843.292	600	575	912	590	4376	28	297
331	M	Carbon_Control	5	34	236	30.31	65	848.304	711	642	1027	711	4026	32	368
331	M	Carbon_Control	6	52	290	30.563	61	812.419	634	553	1055	705	4021	33	328
331	M	Carbon_Control	7	42	189	33.752	60	781.447	597	524	1084	751	4130	25	234
331	M	Carbon_Control	8	43	215	29.4685	53	751.656	583	556	931	577	4271	37	375
331	M	Carbon_Control	9	21	70	32.7194	34	506.105	404	352	795	497	4729	18	116
331	M	Carbon_Control	10	47	254	32.0265	51	697.884	517	498	1115	776	4116	35	250
331	M	Carbon_Control	11	14	77	31.2026	22	349.172	256	242	686	458	4981	8	112
331	M	Carbon_Control	12	23	109	30.8951	58	851.833	662	588	1101	712	4128	21	170
332	M	Carbon_Control	1	118	419	30.1505	91	1981.83	1632	1568	1171	833	2778	56	402
332	M	Carbon_Control	2	73	417	36.0092	82	1302.97	935	940	1276	905	3372	42	375
332	M	Carbon_Control	3	67	234	29.4622	73	1141.24	871	886	1116	787	3779	51	391
332	M	Carbon_Control	4	38	152	28.3331	52	726.05	575	485	1105	734	4168	31	266
332	M	Carbon_Control	5	60	369	30.6127	57	741.073	593	580	984	664	4054	38	255
332	M	Carbon_Control	6	46	175	28.96	51	878.211	713	668	992	665	4119	32	262
332	M	Carbon_Control	7	30	126	37.336	36	520.636	356	357	991	636	4523	44	314
332	M	Carbon_Control	8	32	201	38.7879	64	815.864	548	550	1089	748	4167	22	173
332	M	Carbon_Control	9	24	87	37.4375	32	446.358	365	336	797	492	4751	14	174
332	M	Carbon_Control	10	30	155	32.6935	43	564.548	423	391	961	631	4461	17	136
332	M	Carbon_Control	11	26	130	29.2062	46	636.095	477	433	909	609	4484	19	151
332	M	Carbon_Control	12	20	106	26.2161	21	380.531	260	249	840	535	4794	9	77
333	M	Carbon_Control	1	39	245	27.4229	68	1022.93	893	749	1369	899	3493	26	106
333	M	Carbon_Control	2	26	208	27.5458	26	477.688	391	318	945	577	4456	19	159
333	M	Carbon_Control	3	38	143	27.0851	32	547.17	415	367	1136	705	4306	21	196
333	M	Carbon_Control	4	39	154	32.9205	36	530.417	410	387	981	644	4455	37	254
333	M	Carbon_Control	5	60	298	29.1907	83	956.287	806	706	1251	831	3645	44	315
333	M	Carbon_Control	6	42	205	31.4493	41	551.665	411	401	797	492	4586	23	137
333	M	Carbon_Control	7	33	153	32.5818	47	582.198	458	422	855	576	4535	39	284
333	M	Carbon_Control	8	14	72	34.9217	31	367.553	237	236	837	532	4854	18	176
333	M	Carbon_Control	9	65	290	33.3244	49	709.433	522	498	848	552	4340	22	350
333	M	Carbon_Control	10	37	165	41.4007	34	475.982	293	306	824	533	4718	20	189
333	M	Carbon_Control	11	26	142	26.0112	18	261.733	196	175	662	400	5000	11	64
333	M	Carbon_Control	12	36	228	36.533	27	363.616	269	227	835	532	4668	27	205
334	M	Carbon_Control	1	103	466	28.4148	113	1750.89	1375	1308	1486	1076	2673	62	377
334	M	Carbon_Control	2	109	531	30.7047	89	1504.24	1103	1144	1290	953	3074	69	571
334	M	Carbon_Control	3	104	368	37.5575	90	1342.02	959	1018	1155	838	3520	59	604
334	M	Carbon_Control	4	78	291	35.2556	60	775.417	528	555	847	580	4334	65	564
334	M	Carbon_Control	5	119	600	31.9895	83	1145.05	881	877	1103	789	3416	76	656
334	M	Carbon_Control	6	106	546	33.7212	85	1166.74	836	842	992	694	3626	84	785
334	M	Carbon_Control	7	74	334	31.3729	49	864.836	659	634	897	603	4103	67	591
334	M	Carbon_Control	8	32	190	34.8543	41	594.325	430	417	756	478	4631	35	479
334	M	Carbon_Control	9	81	282	36.9075	54	842.463	583	630	1049	690	4086	60	478
334	M	Carbon_Control	10	32	203	34.7966	29	378.066	240	261	675	429	4882	27	263
334	M	Carbon_Control	11	58	322	35.5037	44	642.406	470	427	910	603	4298	54	418
334	M	Carbon_Control	12	61	330	35.308	44	707.138	455	484	1029	665	4186	63	600
335	M	Carbon_Control	1	75	480	29.6443	86	1341.75	1073	972	1440	1013	3007	46	383
335	M	Carbon_Control	2	52	422	34.4892	66	909.192	668	642	1206	782	3704	69	558
335	M	Carbon_Control	3	52	351	28.8208	60	807.664	597	521	1253	822	3795	73	477
335	M	Carbon_Control	4	44	347	32.4574	69	925.415	683	628	1242	836	3732	59	557
335	M	Carbon_Control	5	36	205	30.5656	49	622.08	476	433	1055	699	4264	64	553
335	M	Carbon_Control	6	46	336	32.5968	62	826.52	593	587	1085	715	3985	57	737
335	M	Carbon_Control	7	46	326	30.6479	45	604.909	483	428	967	623	4220	49	521
335	M	Carbon_Control	8	83	517	35.7346	67	987.583	703	712	1057	738	3728	66	565
335	M	Carbon_Control	9	23	106	37.8039	33	502.253	342	318	748	500	4804	43	332
335	M	Carbon_Control	10	59	370	33.1329	58	730.189	506	509	1142	748	3982	49	548
335	M	Carbon_Control	11	16	52	44.2117	27	296.506	204	198	789	477	4955	31	245
335	M	Carbon_Control	12	40	215	33.6172	58	886.411	623	653	967	636	4195	40	502
336	M	Carbon_Control	1	48	266	29.1489	81	1382.17	1094	1037	1423	1006	3217	43	297
336	M	Carbon_Control	2	36	228	30.063	62	1028	806	752	1181	806	3785	35	432
336	M	Carbon_Control	3	37	277	34.7178	62	968.792	717	703	1223	864	3783	40	386
336	M	Carbon_Control	4	49	381	33.6701	78	1141.39	848	826	1267	867	3504	59	545
336	M	Carbon_Control	5	6	26	32.8508	12	152.21	101	96	739	438	5134	30	246
336	M	Carbon_Control	6	27	137	32.6429	73	1046.93	805	726	1295	907	3763	24	213
336	M	Carbon_Control	7	20	100	29.1566	36	513.202	413	403	737	478	4750	12	123
336	M	Carbon_Control	8	0	0	0	0	0	0	0	498	258	5502	0	0
336	M	Carbon_Control	9	1	2	26.5541	11	172.258	130	112	557	336	5311	3	31
336	M	Carbon_Control	10	0	0	0	0	2.51006	1	1	570	293	5429	0	0
336	M	Carbon_Control	11	4	16	19.3455	3	61.5355	46	27	455	255	5483	2	18
336	M	Carbon_Control	12	0	0	0	0	2.38125	1	1	730	387	5269	0	0
351	F	Air_Control	1	50	315	29.3296	100	1907.86	1479	1430	1472	1025	2734	41	306
351	F	Air_Control	2	34	200	28.9542	76	995.569	821	703	1485	969	3494	19	178
351	F	Air_Control	3	35	250	32.2439	73	918.862	700	642	1353	876	3697	20	193
351	F	Air_Control	4	37	238	32.2953	66	849.383	632	583	1194	800	3936	26	280
351	F	Air_Control	5	29	264	30.8296	55	872.238	653	604	1240	800	3842	22	192
351	F	Air_Control	6	27	106	28.4347	53	796.375	654	537	1296	823	3945	16	167
351	F	Air_Control	7	35	354	29.1398	73	1039.95	780	650	1428	985	3438	31	304
351	F	Air_Control	8	45	453	30.8858	76	1102.85	875	745	1255	881	3417	46	407
351	F	Air_Control	9	39	307	30.7807	67	903.591	699	595	1148	774	3846	48	433
351	F	Air_Control	10	30	224	29.208	57	697.068	545	467	1196	760	4035	35	242
351	F	Air_Control	11	45	311	33.6907	66	956.021	696	650	1270	855	3721	45	272
351	F	Air_Control	12	32	329	34.9755	42	579.076	428	409	985	653	4260	24	192
352	F	Air_Control	1	24	141	28.0234	72	1171.5	955	901	1228	812	3676	11	85
352	F	Air_Control	2	28	151	28.6537	46	808.387	595	548	1411	937	3843	16	132
352	F	Air_Control	3	17	123	29.9075	30	543.838	379	323	1427	931	4071	5	51
352	F	Air_Control	4	27	179	33.6502	50	755.225	604	515	1258	832	3959	16	137
352	F	Air_Control	5	26	105	33.3639	65	890.969	695	669	1268	818	3930	26	172
352	F	Air_Control	6	30	212	27.2436	56	846.22	653	517	1182	761	3955	34	239
352	F	Air_Control	7	41	285	27.5706	58	880.319	679	552	1315	914	3721	24	169
352	F	Air_Control	8	14	53	24.8384	53	654.592	549	420	1217	817	4181	11	78
352	F	Air_Control	9	17	56	28.8507	36	534.286	476	376	977	609	4491	28	239
352	F	Air_Control	10	28	159	28.7876	45	719.283	572	479	1097	694	4165	32	225
352	F	Air_Control	11	36	226	27.836	79	1179.55	966	756	1365	982	3450	19	265
352	F	Air_Control	12	10	15	26.9096	64	831.864	716	555	1069	753	4200	1	18
353	F	Air_Control	1	22	133	27.2963	89	1674.39	1409	1265	1253	841	3205	25	211
353	F	Air_Control	2	24	269	30.4274	71	1277.61	1017	975	1226	848	3485	19	205
353	F	Air_Control	3	28	199	26.9316	52	766.791	616	550	1195	789	3989	12	223
353	F	Air_Control	4	11	120	25.7347	36	586.885	533	433	1047	650	4304	9	71
353	F	Air_Control	5	43	243	27.2833	52	771.722	576	498	1270	881	3911	29	259
353	F	Air_Control	6	23	190	30.1232	37	516.131	449	375	910	558	4447	16	217
353	F	Air_Control	7	23	185	31.117	72	1191.46	936	842	1222	806	3661	22	278
353	F	Air_Control	8	11	136	32.0319	30	484.596	350	326	1073	668	4441	9	122
353	F	Air_Control	9	27	204	26.7829	75	1106.6	898	771	1476	980	3422	24	363
353	F	Air_Control	10	2	7	31.2251	38	590.827	406	363	1212	790	4375	8	84
353	F	Air_Control	11	8	90	32.9291	45	633.415	475	370	1241	830	4194	23	229
353	F	Air_Control	12	15	72	32.3879	45	638.514	504	428	920	591	4504	17	235
354	M	Air_Control	1	60	346	26.4614	82	1364.27	1090	954	1328	911	3236	30	227
354	M	Air_Control	2	21	147	29.0852	40	563.767	459	394	1089	676	4303	12	126
354	M	Air_Control	3	39	344	30.3386	47	589.254	479	409	1099	717	4080	28	230
354	M	Air_Control	4	43	306	29.3446	43	676.694	498	472	948	649	4248	24	177
354	M	Air_Control	5	43	224	31.409	57	808.57	634	583	1017	667	4125	18	225
354	M	Air_Control	6	26	109	30.213	49	691.204	489	485	952	667	4448	23	203
354	M	Air_Control	7	47	419	31.0385	57	773.434	596	525	1050	728	3937	34	236
354	M	Air_Control	8	28	69	33.9354	32	486.063	344	330	927	615	4660	21	183
354	M	Air_Control	9	31	225	33.7609	36	474.448	354	339	799	518	4622	25	248
354	M	Air_Control	10	49	297	33.2271	42	632.68	471	446	975	641	4257	27	390
354	M	Air_Control	11	47	378	26.2629	39	508.957	432	341	926	605	4264	33	187
354	M	Air_Control	12	36	291	36.1109	48	631.132	438	417	964	645	4307	29	155
355	M	Air_Control	1	123	483	32.9465	109	1803.68	1353	1394	1228	910	2935	60	499
355	M	Air_Control	2	63	329	38.7596	80	1314.63	916	924	1266	926	3490	43	394
355	M	Air_Control	3	77	361	39.5575	86	1106.75	837	794	1140	848	3662	53	622
355	M	Air_Control	4	63	415	28.4862	70	1049.17	823	788	974	671	3788	71	702
355	M	Air_Control	5	96	533	37.8327	89	1229.57	896	917	1055	737	3516	69	894
355	M	Air_Control	6	59	294	31.3942	63	938.085	718	701	993	666	3995	46	527
355	M	Air_Control	7	65	366	39.4418	55	894.99	578	625	918	648	4138	75	780
355	M	Air_Control	8	48	294	34.1053	50	704.987	517	483	878	614	4311	47	541
355	M	Air_Control	9	79	607	29.3321	78	1212.45	927	861	1201	842	3265	74	911
355	M	Air_Control	10	59	314	30.4282	55	860.117	619	617	982	683	4084	64	621
355	M	Air_Control	11	73	470	36.5441	72	1036.79	725	773	1045	729	3761	63	563
355	M	Air_Control	12	29	50	36.3749	48	543.396	360	390	787	523	4800	43	538
356	M	Air_Control	1	41	167	24.7185	89	1485.96	1338	1118	1419	1010	3076	22	144
356	M	Air_Control	2	49	258	26.5708	72	1070.82	876	747	1368	954	3498	27	168
356	M	Air_Control	3	46	169	34.8114	64	950.818	742	603	1207	851	3882	24	251
356	M	Air_Control	4	41	123	29.7571	57	717.806	618	509	983	654	4276	41	369
356	M	Air_Control	5	19	161	35.3747	55	691.701	506	443	1167	791	4166	26	244
356	M	Air_Control	6	26	170	31.7047	57	710.22	560	471	1040	679	4230	23	233
356	M	Air_Control	7	22	123	27.2873	31	504.407	395	330	893	555	4589	17	100
356	M	Air_Control	8	42	202	30.0278	55	677.149	518	435	1198	775	4078	24	231
356	M	Air_Control	9	42	273	35.7174	48	676.882	472	404	1120	737	4139	29	196
356	M	Air_Control	10	24	302	24.5322	29	439.975	391	285	775	467	4532	15	125
356	M	Air_Control	11	43	251	26.7228	61	907.774	759	606	1152	781	3838	37	445
356	M	Air_Control	12	16	135	24.3844	54	697.35	640	436	995	651	4230	17	197
357	M	Air_Control	1	76	458	29.1903	129	2212.12	1783	1837	1423	1010	2329	47	332
357	M	Air_Control	2	47	241	28.45	77	1237.25	958	928	1374	909	3434	37	339
357	M	Air_Control	3	48	160	35.1821	77	1095.8	829	811	1411	985	3600	39	346
357	M	Air_Control	4	28	282	25.8464	46	789.548	603	568	1072	682	4040	42	449
357	M	Air_Control	5	32	144	32.394	63	940.022	712	698	1282	878	3865	41	280
357	M	Air_Control	6	42	172	32.1876	55	758.512	543	498	1182	799	4103	54	580
357	M	Air_Control	7	40	202	35.4049	59	751.226	539	535	1218	838	4041	42	478
357	M	Air_Control	8	44	235	28.1858	38	640.49	522	428	861	577	4382	37	306
357	M	Air_Control	9	36	183	34.0554	70	1022.72	743	746	1316	839	3758	35	408
357	M	Air_Control	10	49	291	31.8574	45	785.971	574	554	1221	813	3914	31	245
357	M	Air_Control	11	37	186	31.4184	54	739.79	541	548	1205	770	4062	33	324
357	M	Air_Control	12	12	42	34.244	18	289.854	174	172	793	487	4997	17	167
358	M	Air_Control	1	30	243	28.4265	69	1042.42	868	726	1208	742	3681	21	132
358	M	Air_Control	2	32	150	26.0056	39	563.517	437	357	1134	715	4279	14	130
358	M	Air_Control	3	16	159	31.4329	29	499.681	362	310	929	571	4547	9	53
358	M	Air_Control	4	34	202	29.3835	43	674.094	538	462	1153	722	4103	21	155
358	M	Air_Control	5	34	119	38.2766	38	441.436	299	281	790	519	4799	14	86
358	M	Air_Control	6	80	460	30.0669	61	875.523	696	581	1096	758	3748	28	222
358	M	Air_Control	7	16	55	32.6051	31	429.857	307	287	703	439	4935	21	139
358	M	Air_Control	8	32	217	21.445	33	449.858	370	265	741	500	4672	21	148
358	M	Air_Control	9	42	186	28.3362	44	636.056	500	423	961	639	4353	18	154
358	M	Air_Control	10	24	196	27.2723	36	523.402	366	295	894	570	4544	24	163
358	M	Air_Control	11	25	147	32.2166	49	617.756	460	380	1165	765	4228	30	231
358	M	Air_Control	12	25	105	40.0058	12	164.75	119	119	570	337	5206	9	78
359	M	Air_Control	1	66	326	29.131	94	1588.39	1242	1149	1387	937	3045	46	295
359	M	Air_Control	2	57	360	35.2289	63	962.715	704	665	1252	863	3684	43	442
359	M	Air_Control	3	29	147	41.1059	47	553.465	357	370	1150	740	4346	47	554
359	M	Air_Control	4	41	201	32.2037	60	845.888	642	561	1102	741	4055	54	457
359	M	Air_Control	5	44	175	35.1217	46	574.534	399	384	1010	681	4412	45	639
359	M	Air_Control	6	57	304	32.4984	64	878.046	627	583	1120	751	3953	51	401
359	M	Air_Control	7	30	144	30.058	50	704.211	530	493	898	585	4428	48	549
359	M	Air_Control	8	20	73	35.704	33	395.784	274	241	843	550	4810	44	309
359	M	Air_Control	9	31	189	32.4247	68	913.703	665	659	1148	786	3993	42	420
359	M	Air_Control	10	25	66	32.1372	64	914.351	716	633	1246	844	3977	38	368
359	M	Air_Control	11	44	244	36.3329	47	647.896	473	437	899	603	4384	38	418
359	M	Air_Control	12	44	350	32.5474	53	819.493	612	561	933	656	4105	37	448
370	M	Carbon_Control	1	109	557	29.2862	98	1804.21	1369	1329	1459	1025	2615	64	448
370	M	Carbon_Control	2	69	582	30.8493	73	1197.29	914	804	1349	913	3155	65	497
370	M	Carbon_Control	3	60	403	31.3217	60	797.004	574	533	1266	857	3757	59	416
370	M	Carbon_Control	4	56	491	31.6068	47	696.178	521	509	1084	701	3904	79	641
370	M	Carbon_Control	5	65	487	24.6944	48	694.889	585	508	979	606	3948	53	456
370	M	Carbon_Control	6	56	357	25.8691	43	689.377	537	461	1148	724	3959	67	507
370	M	Carbon_Control	7	71	531	29.9099	76	1092.15	885	807	1086	756	3498	92	463
370	M	Carbon_Control	8	71	403	30.4528	56	716.381	532	485	965	632	4100	89	968
370	M	Carbon_Control	9	73	596	30.9619	80	1022.8	817	707	1134	775	3453	88	664
370	M	Carbon_Control	10	52	328	33.1186	42	607.81	420	405	1211	753	4041	85	661
370	M	Carbon_Control	11	59	380	29.0183	43	637.284	459	443	877	565	4284	78	683
370	M	Carbon_Control	12	65	470	29.3871	57	788.618	601	539	1113	755	3816	107	675
372	M	Carbon_Control	1	88	305	34.432	124	2180.97	1588	1722	1248	896	2859	68	605
372	M	Carbon_Control	2	90	292	35.322	85	1504.53	1041	1079	1125	823	3537	77	873
372	M	Carbon_Control	3	66	373	35.3916	89	1239.99	833	918	1191	853	3608	70	803
372	M	Carbon_Control	4	41	123	36.6541	56	696.335	503	501	865	599	4506	71	581
372	M	Carbon_Control	5	98	379	43.0454	78	1073.48	680	770	1084	750	3860	71	928
372	M	Carbon_Control	6	45	164	34.7054	50	772.561	513	565	883	595	4435	64	525
372	M	Carbon_Control	7	84	342	38.7036	77	890.742	607	689	1002	673	4054	81	747
372	M	Carbon_Control	8	29	64	38.917	35	521.452	331	340	679	457	4921	59	539
372	M	Carbon_Control	9	68	294	37.3556	59	831.141	543	595	932	626	4236	63	629
372	M	Carbon_Control	10	19	124	30.5522	57	759.508	585	569	861	550	4430	73	752
372	M	Carbon_Control	11	74	330	42.9909	74	938.445	662	647	1111	817	3897	76	717
372	M	Carbon_Control	12	78	316	40.1743	67	964.28	622	700	1105	774	3952	79	989
373	M	Carbon_Control	1	49	180	31.1392	97	1589.66	1215	1154	1370	948	3235	30	244
373	M	Carbon_Control	2	29	166	33.5471	86	1169.43	871	821	1320	986	3640	39	367
373	M	Carbon_Control	3	30	172	34.587	73	900.985	628	611	1320	939	3883	41	449
373	M	Carbon_Control	4	17	105	36.5413	65	882.209	582	572	1271	876	4042	43	602
373	M	Carbon_Control	5	8	17	35.5932	41	561.011	374	352	1107	706	4497	35	290
373	M	Carbon_Control	6	54	235	32.5601	65	863.008	688	624	1062	730	4020	62	575
373	M	Carbon_Control	7	21	69	33.3643	43	562.022	413	384	1088	676	4429	39	361
373	M	Carbon_Control	8	9	44	33.1097	24	335.94	235	235	910	561	4812	30	198
373	M	Carbon_Control	9	14	46	30.8829	57	750.462	578	495	944	658	4432	27	320
373	M	Carbon_Control	10	9	45	33.1508	24	398.738	261	250	1101	681	4593	28	224
373	M	Carbon_Control	11	16	43	38.0601	41	596.916	429	367	1107	746	4421	43	334
373	M	Carbon_Control	12	12	39	29.8273	49	704.321	561	468	1105	717	4295	29	264
374	M	Carbon_Control	1	202	721	28.7107	117	2611.75	2065	2075	1187	910	2027	53	351
374	M	Carbon_Control	2	132	475	28.7962	107	1752.8	1414	1353	1312	929	2799	36	247
374	M	Carbon_Control	3	81	461	31.363	62	900.393	666	643	1078	769	3795	37	280
374	M	Carbon_Control	4	82	452	29.1818	73	1112.75	895	810	1129	788	3524	45	447
374	M	Carbon_Control	5	93	320	32.8457	95	1410.53	1006	956	1233	893	3441	23	147
374	M	Carbon_Control	6	57	267	34.5162	78	1073.22	792	766	1181	825	3760	38	274
374	M	Carbon_Control	7	162	753	35.4214	86	1130.32	849	796	1009	735	3382	58	406
374	M	Carbon_Control	8	81	369	38.5583	49	655.45	419	436	898	617	4321	37	313
374	M	Carbon_Control	9	54	302	33.0297	73	942.139	700	639	1006	664	3992	39	217
374	M	Carbon_Control	10	51	312	37.3073	42	473.903	345	313	908	582	4435	39	233
374	M	Carbon_Control	11	96	424	36.0499	82	940.568	689	616	1133	775	3753	54	380
374	M	Carbon_Control	12	70	320	31.6012	55	687.819	520	463	874	596	4287	34	184
376	M	Carbon_Control	1	63	328	27.2821	91	1615.65	1332	1280	1384	940	2956	51	379
376	M	Carbon_Control	2	72	317	30.6483	90	1127.82	893	798	1459	1023	3331	62	700
376	M	Carbon_Control	3	42	181	36.0539	75	994.594	715	670	1318	938	3784	42	417
376	M	Carbon_Control	4	51	241	35.7962	85	1130.16	804	816	1399	961	3558	51	413
376	M	Carbon_Control	5	62	297	36.8098	71	967.986	674	701	1153	801	3876	72	704
376	M	Carbon_Control	6	23	113	32.0967	52	701.229	509	517	1240	820	4138	43	386
376	M	Carbon_Control	7	61	365	38.1907	76	953.028	600	657	1266	872	3769	44	318
376	M	Carbon_Control	8	15	44	37.6965	31	337.622	227	224	805	518	4924	38	278
376	M	Carbon_Control	9	43	289	34.1482	65	794.164	590	580	1179	767	3942	45	337
376	M	Carbon_Control	10	39	222	33.1365	63	745.564	561	535	1098	702	4119	55	388
376	M	Carbon_Control	11	47	208	28.2752	48	689.998	529	497	1145	765	4118	57	429
376	M	Carbon_Control	12	10	13	58.1772	15	123.942	65	79	601	364	5321	29	199
377	M	Carbon_Control	1	68	280	31.5432	127	2205.04	1719	1679	1433	1048	2568	42	285
377	M	Carbon_Control	2	57	324	29.6202	89	1333.73	1028	993	1448	996	3200	29	191
377	M	Carbon_Control	3	39	197	29.458	71	1026.36	780	760	1240	856	3783	38	402
377	M	Carbon_Control	4	38	246	25.7372	57	975.586	846	767	985	623	3916	29	293
377	M	Carbon_Control	5	48	295	32.9694	100	1380.73	1006	936	1385	1046	3321	57	425
377	M	Carbon_Control	6	54	352	32.7538	75	1124.39	869	843	1407	1005	3372	54	282
377	M	Carbon_Control	7	41	159	32.018	48	737.349	567	535	990	659	4284	44	431
377	M	Carbon_Control	8	63	436	30.605	95	1347.76	1136	994	1304	926	3124	42	406
377	M	Carbon_Control	9	20	90	32.8685	55	769.913	571	549	889	595	4450	43	437
377	M	Carbon_Control	10	27	234	29.1274	62	892.962	705	621	1126	727	3935	25	191
377	M	Carbon_Control	11	21	109	30.4576	47	797.269	598	560	1122	754	4171	15	160
377	M	Carbon_Control	12	15	101	30.0737	39	618.686	497	408	775	549	4627	19	191
378	M	Carbon_Control	1	52	284	27.8205	101	1653.53	1330	1182	1420	1006	2966	43	345
378	M	Carbon_Control	2	37	282	31.8214	60	826.632	576	563	1259	811	3883	48	363
378	M	Carbon_Control	3	25	189	27.7795	52	645.502	524	472	1173	744	4113	28	261
378	M	Carbon_Control	4	51	196	34.9311	62	948.341	634	653	1252	832	3919	55	481
378	M	Carbon_Control	5	28	208	33.6868	40	444.395	327	294	953	601	4512	45	521
378	M	Carbon_Control	6	53	345	34.6172	59	807.505	578	545	1123	736	3954	75	666
378	M	Carbon_Control	7	38	303	38.7559	45	551.684	405	402	1042	651	4250	46	472
378	M	Carbon_Control	8	26	114	40.5608	24	433.237	274	266	982	633	4630	59	529
378	M	Carbon_Control	9	21	171	36.1904	37	414.501	287	279	939	603	4603	36	324
378	M	Carbon_Control	10	41	141	33.2164	37	609.983	411	380	981	625	4461	48	511
378	M	Carbon_Control	11	9	42	35.1474	12	144.669	92	95	614	358	5258	16	146
378	M	Carbon_Control	12	36	320	29.2536	43	610.794	467	429	983	655	4230	46	339
385	F	Carbon_Control	1	60	208	29.6593	120	2005.5	1603	1595	1326	970	2863	35	252
385	F	Carbon_Control	2	41	246	32.0347	85	1207.07	994	908	1236	832	3524	42	333
385	F	Carbon_Control	3	56	275	33.0137	90	1266.5	960	905	1352	959	3413	41	524
385	F	Carbon_Control	4	46	255	30.2966	58	791.07	598	545	1071	697	4076	25	298
385	F	Carbon_Control	5	37	179	39.819	78	991.874	679	672	1332	863	3810	19	176
385	F	Carbon_Control	6	71	408	30.1477	87	1237.83	999	871	1182	837	3411	46	474
385	F	Carbon_Control	7	5	13	36.5382	21	330.746	196	189	871	571	4920	6	55
385	F	Carbon_Control	8	37	150	32.6994	71	996.613	775	729	1051	740	4024	35	455
385	F	Carbon_Control	9	14	75	34.2082	40	516.711	362	342	682	468	4881	17	100
385	F	Carbon_Control	10	68	312	31.7495	79	1135.58	894	819	1367	947	3423	43	336
385	F	Carbon_Control	11	15	69	34.0705	50	604.215	478	448	953	634	4504	11	96
385	F	Carbon_Control	12	48	393	30.1644	82	1156.19	969	804	1352	936	3286	41	355
3911	M	Air_Control	1	81	368	31.9817	102	1782.06	1326	1307	1420	1027	2886	50	316
3911	M	Air_Control	2	42	232	36.9615	88	1408.06	967	1013	1255	840	3546	46	280
3911	M	Air_Control	3	96	412	37.8507	116	1461.11	977	1062	1351	984	3260	66	600
3911	M	Air_Control	4	52	221	36.9891	86	1163.3	805	864	1223	820	3751	62	570
3911	M	Air_Control	5	59	263	38.1622	64	949.246	690	722	908	604	4138	61	561
3911	M	Air_Control	6	47	262	35.6528	84	1023.15	705	716	1150	801	3884	53	505
3911	M	Air_Control	7	31	93	30.6613	71	843.901	637	615	858	597	4412	45	482
3911	M	Air_Control	8	42	255	29.8843	63	1071.02	778	763	987	676	3980	49	442
3911	M	Air_Control	9	45	156	37.1317	85	1405.13	1011	1063	1121	791	3705	32	335
3911	M	Air_Control	10	45	196	37.3916	48	700.928	513	499	1246	774	4052	37	346
3911	M	Air_Control	11	51	249	34.169	69	890.185	649	597	1169	787	3933	50	476
3911	M	Air_Control	12	9	40	35.0847	9	189.767	145	124	642	385	5173	23	184

## Sheet: Elevated Plus Maze Data
Observations	Closed	Middle	Open	group	Sex	group
11	161.487	52.572	84.925	Air_Control	M	Air	Control
301	136.564	49.837	112.608	Air_Control	F	Air	Control
302	205.088	53.177	41.335	Air_Control	F	Air	Control
303	151.498	46.806	100.143	Air_Control	M	Air	Control
304	170.084	48.934	78.575	Air_Control	M	Air	Control
305	124.739	30.926	144.183	Air_Control	F	Air	Control
306	184.225	61.055	54.456	Air_Control	F	Air	Control
307	160.479	74.885	64.117	Air_Control	M	Air	Control
308	189.814	59.003	50.375	Air_Control	M	Air	Control
309	144.523	99.314	55.227	Air_Control	M	Air	Control
310	154.367	45.32	99.377	Air_Control	F	Air	Control
311	55.208	72.298	172.222	Air_Control	F	Air	Control
350	65.765	14.087	220.029	Air_Control	F	Air	Control
351	159.111	66.195	74.543	Air_Control	M	Air	Control
352	153.405	82.803	63.761	Air_Control	F	Air	Control
353	163.604	49.868	86.008	Air_Control	M	Air	Control
354	154.873	55.089	89.695	Air_Control	F	Air	Control
355	235.314	58.543	5.856	Air_Control	M	Air	Control
356	108.267	71.561	120.012	Air_Control	F	Air	Control
357	127.109	104.265	68.186	Air_Control	M	Air	Control
358	219.168	46.457	34.327	Air_Control	F	Air	Control
359	100.162	75.503	123.312	Air_Control	M	Air	Control
312	171.761	79.143	48.672	Air_LPS	F	Air	LPS
313	206.255	44.575	48.266	Air_LPS	F	Air	LPS
314	121.629	54.156	123.287	Air_LPS	F	Air	LPS
315	186.494	49.123	64.263	Air_LPS	F	Air	LPS
316	172.894	80.232	46.427	Air_LPS	M	Air	LPS
317	80.293	98.786	119.778	Air_LPS	M	Air	LPS
318	122.558	63.27	113.132	Air_LPS	M	Air	LPS
319	172.919	52.633	74.288	Air_LPS	F	Air	LPS
320	193.792	61.344	43.536	Air_LPS	F	Air	LPS
321	204.624	49.83	45.218	Air_LPS	M	Air	LPS
322	139.631	40.018	119.504	Air_LPS	M	Air	LPS
360	88.44	58.058	153.255	Air_LPS	M	Air	LPS
361	134.504	31.289	134.024	Air_LPS	F	Air	LPS
362	161.412	51.118	87.359	Air_LPS	M	Air	LPS
363	157.627	66.412	75.586	Air_LPS	F	Air	LPS
365	162.228	72.406	65.166	Air_LPS	M	Air	LPS
366	191.545	92.16	16.095	Air_LPS	F	Air	LPS
367	191.124	81.116	27.648	Air_LPS	F	Air	LPS
368	219.216	32.154	46.95	Air_LPS	M	Air	LPS
369	155.143	80.536	64.121	Air_LPS	M	Air	LPS

## Sheet: Novel Object First Session
Independent Variables Statistics	Result Containers	Intervals	Subject	Group	Sex	Behaviors	Mean duration	Total duration	Rate per minute (observation duration)	Total number	Duration	Start time	Stop time	tx
	Results	0.00-60.00	1	Carbon Control	F	Left	0.500667	1.502	0.29908	3	601.846	1970-02-01 09:25:49	1970-02-01 09:35:51	Carbon
	Results	0.00-60.00	1	Carbon Control	F	Right	0.228	0.228	0.0996933	1	601.846	1970-02-01 09:25:49	1970-02-01 09:35:51	Carbon
	Results	60.00-120.00	1	Carbon Control	F	Left	0.595333	1.786	0.29908	3	601.846	1970-02-01 09:25:49	1970-02-01 09:35:51	Carbon
	Results	60.00-120.00	1	Carbon Control	F	Right	0.379	1.137	0.29908	3	601.846	1970-02-01 09:25:49	1970-02-01 09:35:51	Carbon
	Results	120.00-180.00	1	Carbon Control	F	Left	1.4605	2.921	0.199387	2	601.846	1970-02-01 09:25:49	1970-02-01 09:35:51	Carbon
	Results	120.00-180.00	1	Carbon Control	F	Right	0.3295	0.659	0.199387	2	601.846	1970-02-01 09:25:49	1970-02-01 09:35:51	Carbon
	Results	180.00-240.00	1	Carbon Control	F	Left	4.2395	8.479	0.199387	2	601.846	1970-02-01 09:25:49	1970-02-01 09:35:51	Carbon
	Results	180.00-240.00	1	Carbon Control	F	Right	0.526	1.052	0.199387	2	601.846	1970-02-01 09:25:49	1970-02-01 09:35:51	Carbon
	Results	240.00-300.00	1	Carbon Control	F	Left	0	0	0	0	601.846	1970-02-01 09:25:49	1970-02-01 09:35:51	Carbon
	Results	240.00-300.00	1	Carbon Control	F	Right	0.363	1.089	0.29908	3	601.846	1970-02-01 09:25:49	1970-02-01 09:35:51	Carbon
	Results	300.00-360.00	1	Carbon Control	F	Left	0.737	2.211	0.29908	3	601.846	1970-02-01 09:25:49	1970-02-01 09:35:51	Carbon
	Results	300.00-360.00	1	Carbon Control	F	Right	1.517	3.034	0.199387	2	601.846	1970-02-01 09:25:49	1970-02-01 09:35:51	Carbon
	Results	360.00-420.00	1	Carbon Control	F	Left	0.338333	1.015	0.29908	3	601.846	1970-02-01 09:25:49	1970-02-01 09:35:51	Carbon
	Results	360.00-420.00	1	Carbon Control	F	Right	0	0	0	0	601.846	1970-02-01 09:25:49	1970-02-01 09:35:51	Carbon
	Results	420.00-480.00	1	Carbon Control	F	Left	0.5504	2.752	0.498466	5	601.846	1970-02-01 09:25:49	1970-02-01 09:35:51	Carbon
	Results	420.00-480.00	1	Carbon Control	F	Right	0.85	0.85	0.0996933	1	601.846	1970-02-01 09:25:49	1970-02-01 09:35:51	Carbon
	Results	480.00-540.00	1	Carbon Control	F	Left	0.940333	2.821	0.29908	3	601.846	1970-02-01 09:25:49	1970-02-01 09:35:51	Carbon
	Results	480.00-540.00	1	Carbon Control	F	Right	1.033	1.033	0.0996933	1	601.846	1970-02-01 09:25:49	1970-02-01 09:35:51	Carbon
	Results	540.00-600.00	1	Carbon Control	F	Left	0.894667	2.684	0.29908	3	601.846	1970-02-01 09:25:49	1970-02-01 09:35:51	Carbon
	Results	540.00-600.00	1	Carbon Control	F	Right	1.2615	2.523	0.199387	2	601.846	1970-02-01 09:25:49	1970-02-01 09:35:51	Carbon
	Results	0.00-60.00	11	Air Control	M	Left	0.916	0.916	0.0997753	1	601.351	1970-02-01 09:04:10	1970-02-01 09:14:11	Air
	Results	0.00-60.00	11	Air Control	M	Right	1.77675	7.107	0.399101	4	601.351	1970-02-01 09:04:10	1970-02-01 09:14:11	Air
	Results	60.00-120.00	11	Air Control	M	Left	0.308	0.308	0.0997753	1	601.351	1970-02-01 09:04:10	1970-02-01 09:14:11	Air
	Results	60.00-120.00	11	Air Control	M	Right	0.6895	1.379	0.199551	2	601.351	1970-02-01 09:04:10	1970-02-01 09:14:11	Air
	Results	120.00-180.00	11	Air Control	M	Left	0.849	1.698	0.199551	2	601.351	1970-02-01 09:04:10	1970-02-01 09:14:11	Air
	Results	120.00-180.00	11	Air Control	M	Right	0.9555	3.822	0.399101	4	601.351	1970-02-01 09:04:10	1970-02-01 09:14:11	Air
	Results	180.00-240.00	11	Air Control	M	Left	1.40067	4.202	0.299326	3	601.351	1970-02-01 09:04:10	1970-02-01 09:14:11	Air
	Results	180.00-240.00	11	Air Control	M	Right	1.102	1.102	0.0997753	1	601.351	1970-02-01 09:04:10	1970-02-01 09:14:11	Air
	Results	240.00-300.00	11	Air Control	M	Left	0.606	1.818	0.299326	3	601.351	1970-02-01 09:04:10	1970-02-01 09:14:11	Air
	Results	240.00-300.00	11	Air Control	M	Right	1.35275	5.411	0.399101	4	601.351	1970-02-01 09:04:10	1970-02-01 09:14:11	Air
	Results	300.00-360.00	11	Air Control	M	Left	0.73	2.19	0.299326	3	601.351	1970-02-01 09:04:10	1970-02-01 09:14:11	Air
	Results	300.00-360.00	11	Air Control	M	Right	0.762	4.572	0.598652	6	601.351	1970-02-01 09:04:10	1970-02-01 09:14:11	Air
	Results	360.00-420.00	11	Air Control	M	Left	1.01367	3.041	0.299326	3	601.351	1970-02-01 09:04:10	1970-02-01 09:14:11	Air
	Results	360.00-420.00	11	Air Control	M	Right	2.26214	15.835	0.698427	7	601.351	1970-02-01 09:04:10	1970-02-01 09:14:11	Air
	Results	420.00-480.00	11	Air Control	M	Left	0	0	0	0	601.351	1970-02-01 09:04:10	1970-02-01 09:14:11	Air
	Results	420.00-480.00	11	Air Control	M	Right	2.51938	20.155	0.798203	8	601.351	1970-02-01 09:04:10	1970-02-01 09:14:11	Air
	Results	480.00-540.00	11	Air Control	M	Left	0.588	0.588	0.0997753	1	601.351	1970-02-01 09:04:10	1970-02-01 09:14:11	Air
	Results	480.00-540.00	11	Air Control	M	Right	1.65167	4.955	0.299326	3	601.351	1970-02-01 09:04:10	1970-02-01 09:14:11	Air
	Results	540.00-600.00	11	Air Control	M	Left	0.8588	4.294	0.498877	5	601.351	1970-02-01 09:04:10	1970-02-01 09:14:11	Air
	Results	540.00-600.00	11	Air Control	M	Right	1.255	1.255	0.0997753	1	601.351	1970-02-01 09:04:10	1970-02-01 09:14:11	Air
	Results	0.00-60.00	303	Air Control	M	Left	1.26333	7.58	0.598672	6	601.331	1970-02-01 12:13:44	1970-02-01 12:23:45	Air
	Results	0.00-60.00	303	Air Control	M	Right	0.74225	2.969	0.399115	4	601.331	1970-02-01 12:13:44	1970-02-01 12:23:45	Air
	Results	60.00-120.00	303	Air Control	M	Left	1.34	8.04	0.598672	6	601.331	1970-02-01 12:13:44	1970-02-01 12:23:45	Air
	Results	60.00-120.00	303	Air Control	M	Right	0.58	1.16	0.199557	2	601.331	1970-02-01 12:13:44	1970-02-01 12:23:45	Air
	Results	120.00-180.00	303	Air Control	M	Left	1.58517	9.511	0.598672	6	601.331	1970-02-01 12:13:44	1970-02-01 12:23:45	Air
	Results	120.00-180.00	303	Air Control	M	Right	0.685167	4.111	0.598672	6	601.331	1970-02-01 12:13:44	1970-02-01 12:23:45	Air
	Results	180.00-240.00	303	Air Control	M	Left	0.589	1.767	0.299336	3	601.331	1970-02-01 12:13:44	1970-02-01 12:23:45	Air
	Results	180.00-240.00	303	Air Control	M	Right	0.461	0.922	0.199557	2	601.331	1970-02-01 12:13:44	1970-02-01 12:23:45	Air
	Results	240.00-300.00	303	Air Control	M	Left	1.6535	6.614	0.399115	4	601.331	1970-02-01 12:13:44	1970-02-01 12:23:45	Air
	Results	240.00-300.00	303	Air Control	M	Right	0.669	0.669	0.0997787	1	601.331	1970-02-01 12:13:44	1970-02-01 12:23:45	Air
	Results	300.00-360.00	303	Air Control	M	Left	0.398	1.194	0.299336	3	601.331	1970-02-01 12:13:44	1970-02-01 12:23:45	Air
	Results	300.00-360.00	303	Air Control	M	Right	1.41525	5.661	0.399115	4	601.331	1970-02-01 12:13:44	1970-02-01 12:23:45	Air
	Results	360.00-420.00	303	Air Control	M	Left	1.111	7.777	0.698451	7	601.331	1970-02-01 12:13:44	1970-02-01 12:23:45	Air
	Results	360.00-420.00	303	Air Control	M	Right	0.296	0.296	0.0997787	1	601.331	1970-02-01 12:13:44	1970-02-01 12:23:45	Air
	Results	420.00-480.00	303	Air Control	M	Left	1.518	6.072	0.399115	4	601.331	1970-02-01 12:13:44	1970-02-01 12:23:45	Air
	Results	420.00-480.00	303	Air Control	M	Right	1.76667	5.3	0.299336	3	601.331	1970-02-01 12:13:44	1970-02-01 12:23:45	Air
	Results	480.00-540.00	303	Air Control	M	Left	0.6645	1.329	0.199557	2	601.331	1970-02-01 12:13:44	1970-02-01 12:23:45	Air
	Results	480.00-540.00	303	Air Control	M	Right	1.378	4.134	0.299336	3	601.331	1970-02-01 12:13:44	1970-02-01 12:23:45	Air
	Results	540.00-600.00	303	Air Control	M	Left	1.98325	7.933	0.399115	4	601.331	1970-02-01 12:13:44	1970-02-01 12:23:45	Air
	Results	540.00-600.00	303	Air Control	M	Right	0.851	3.404	0.399115	4	601.331	1970-02-01 12:13:44	1970-02-01 12:23:45	Air
	Results	0.00-60.00	310	Air Control	F	Left	1.116	1.116	0.0997558	1	601.469	1970-02-01 11:57:19	1970-02-01 12:07:20	Air
	Results	0.00-60.00	310	Air Control	F	Right	0.7905	1.581	0.199512	2	601.469	1970-02-01 11:57:19	1970-02-01 12:07:20	Air
	Results	60.00-120.00	310	Air Control	F	Left	1.2085	2.417	0.199512	2	601.469	1970-02-01 11:57:19	1970-02-01 12:07:20	Air
	Results	60.00-120.00	310	Air Control	F	Right	0	0	0	0	601.469	1970-02-01 11:57:19	1970-02-01 12:07:20	Air
	Results	120.00-180.00	310	Air Control	F	Left	1.20233	3.607	0.299267	3	601.469	1970-02-01 11:57:19	1970-02-01 12:07:20	Air
	Results	120.00-180.00	310	Air Control	F	Right	0	0	0	0	601.469	1970-02-01 11:57:19	1970-02-01 12:07:20	Air
	Results	180.00-240.00	310	Air Control	F	Left	1.71	6.84	0.399023	4	601.469	1970-02-01 11:57:19	1970-02-01 12:07:20	Air
	Results	180.00-240.00	310	Air Control	F	Right	0	0	0	0	601.469	1970-02-01 11:57:19	1970-02-01 12:07:20	Air
	Results	240.00-300.00	310	Air Control	F	Left	0	0	0	0	601.469	1970-02-01 11:57:19	1970-02-01 12:07:20	Air
	Results	240.00-300.00	310	Air Control	F	Right	0	0	0	0	601.469	1970-02-01 11:57:19	1970-02-01 12:07:20	Air
	Results	300.00-360.00	310	Air Control	F	Left	2.04	2.04	0.0997558	1	601.469	1970-02-01 11:57:19	1970-02-01 12:07:20	Air
	Results	300.00-360.00	310	Air Control	F	Right	0	0	0	0	601.469	1970-02-01 11:57:19	1970-02-01 12:07:20	Air
	Results	360.00-420.00	310	Air Control	F	Left	2.85	2.85	0.0997558	1	601.469	1970-02-01 11:57:19	1970-02-01 12:07:20	Air
	Results	360.00-420.00	310	Air Control	F	Right	0	0	0	0	601.469	1970-02-01 11:57:19	1970-02-01 12:07:20	Air
	Results	420.00-480.00	310	Air Control	F	Left	0	0	0	0	601.469	1970-02-01 11:57:19	1970-02-01 12:07:20	Air
	Results	420.00-480.00	310	Air Control	F	Right	0	0	0	0	601.469	1970-02-01 11:57:19	1970-02-01 12:07:20	Air
	Results	480.00-540.00	310	Air Control	F	Left	0	0	0	0	601.469	1970-02-01 11:57:19	1970-02-01 12:07:20	Air
	Results	480.00-540.00	310	Air Control	F	Right	1.499	1.499	0.0997558	1	601.469	1970-02-01 11:57:19	1970-02-01 12:07:20	Air
	Results	540.00-600.00	310	Air Control	F	Left	1.50433	4.513	0.299267	3	601.469	1970-02-01 11:57:19	1970-02-01 12:07:20	Air
	Results	540.00-600.00	310	Air Control	F	Right	0	0	0	0	601.469	1970-02-01 11:57:19	1970-02-01 12:07:20	Air
	Results	0.00-60.00	326	Carbon Control	M	Left	0.61175	2.447	0.397976	4	603.051	1970-02-01 12:41:48	1970-02-01 12:51:51	Carbon
	Results	0.00-60.00	326	Carbon Control	M	Right	0.552167	3.313	0.596964	6	603.051	1970-02-01 12:41:48	1970-02-01 12:51:51	Carbon
	Results	60.00-120.00	326	Carbon Control	M	Left	0.65625	2.625	0.397976	4	603.051	1970-02-01 12:41:48	1970-02-01 12:51:51	Carbon
	Results	60.00-120.00	326	Carbon Control	M	Right	0.266	0.266	0.0994941	1	603.051	1970-02-01 12:41:48	1970-02-01 12:51:51	Carbon
	Results	120.00-180.00	326	Carbon Control	M	Left	0	0	0	0	603.051	1970-02-01 12:41:48	1970-02-01 12:51:51	Carbon
	Results	120.00-180.00	326	Carbon Control	M	Right	0.893333	2.68	0.298482	3	603.051	1970-02-01 12:41:48	1970-02-01 12:51:51	Carbon
	Results	180.00-240.00	326	Carbon Control	M	Left	0.423	1.692	0.397976	4	603.051	1970-02-01 12:41:48	1970-02-01 12:51:51	Carbon
	Results	180.00-240.00	326	Carbon Control	M	Right	0.5385	2.154	0.397976	4	603.051	1970-02-01 12:41:48	1970-02-01 12:51:51	Carbon
	Results	240.00-300.00	326	Carbon Control	M	Left	0.264667	0.794	0.298482	3	603.051	1970-02-01 12:41:48	1970-02-01 12:51:51	Carbon
	Results	240.00-300.00	326	Carbon Control	M	Right	0	0	0	0	603.051	1970-02-01 12:41:48	1970-02-01 12:51:51	Carbon
	Results	300.00-360.00	326	Carbon Control	M	Left	1.0585	4.234	0.397976	4	603.051	1970-02-01 12:41:48	1970-02-01 12:51:51	Carbon
	Results	300.00-360.00	326	Carbon Control	M	Right	0.377667	1.133	0.298482	3	603.051	1970-02-01 12:41:48	1970-02-01 12:51:51	Carbon
	Results	360.00-420.00	326	Carbon Control	M	Left	1.07975	4.319	0.397976	4	603.051	1970-02-01 12:41:48	1970-02-01 12:51:51	Carbon
	Results	360.00-420.00	326	Carbon Control	M	Right	4.29233	12.877	0.298482	3	603.051	1970-02-01 12:41:48	1970-02-01 12:51:51	Carbon
	Results	420.00-480.00	326	Carbon Control	M	Left	1.1962	11.962	0.994941	10	603.051	1970-02-01 12:41:48	1970-02-01 12:51:51	Carbon
	Results	420.00-480.00	326	Carbon Control	M	Right	0.291	0.291	0.0994941	1	603.051	1970-02-01 12:41:48	1970-02-01 12:51:51	Carbon
	Results	480.00-540.00	326	Carbon Control	M	Left	0.852	1.704	0.198988	2	603.051	1970-02-01 12:41:48	1970-02-01 12:51:51	Carbon
	Results	480.00-540.00	326	Carbon Control	M	Right	0.79325	3.173	0.397976	4	603.051	1970-02-01 12:41:48	1970-02-01 12:51:51	Carbon
	Results	540.00-600.00	326	Carbon Control	M	Left	0.959333	2.878	0.298482	3	603.051	1970-02-01 12:41:48	1970-02-01 12:51:51	Carbon
	Results	540.00-600.00	326	Carbon Control	M	Right	0.725	1.45	0.198988	2	603.051	1970-02-01 12:41:48	1970-02-01 12:51:51	Carbon
	Results	0.00-60.00	329	Carbon Control	M	Left	0.79975	3.199	0.398296	4	602.567	1970-02-01 14:03:40	1970-02-01 14:13:42	Carbon
	Results	0.00-60.00	329	Carbon Control	M	Right	0.622333	1.867	0.298722	3	602.567	1970-02-01 14:03:40	1970-02-01 14:13:42	Carbon
	Results	60.00-120.00	329	Carbon Control	M	Left	0.867667	2.603	0.298722	3	602.567	1970-02-01 14:03:40	1970-02-01 14:13:42	Carbon
	Results	60.00-120.00	329	Carbon Control	M	Right	1.2595	2.519	0.199148	2	602.567	1970-02-01 14:03:40	1970-02-01 14:13:42	Carbon
	Results	120.00-180.00	329	Carbon Control	M	Left	2.363	2.363	0.099574	1	602.567	1970-02-01 14:03:40	1970-02-01 14:13:42	Carbon
	Results	120.00-180.00	329	Carbon Control	M	Right	1.438	4.314	0.298722	3	602.567	1970-02-01 14:03:40	1970-02-01 14:13:42	Carbon
	Results	180.00-240.00	329	Carbon Control	M	Left	1.11333	6.68	0.597444	6	602.567	1970-02-01 14:03:40	1970-02-01 14:13:42	Carbon
	Results	180.00-240.00	329	Carbon Control	M	Right	1.403	4.209	0.298722	3	602.567	1970-02-01 14:03:40	1970-02-01 14:13:42	Carbon
	Results	240.00-300.00	329	Carbon Control	M	Left	1.29383	7.763	0.597444	6	602.567	1970-02-01 14:03:40	1970-02-01 14:13:42	Carbon
	Results	240.00-300.00	329	Carbon Control	M	Right	1.489	1.489	0.099574	1	602.567	1970-02-01 14:03:40	1970-02-01 14:13:42	Carbon
	Results	300.00-360.00	329	Carbon Control	M	Left	1.569	3.138	0.199148	2	602.567	1970-02-01 14:03:40	1970-02-01 14:13:42	Carbon
	Results	300.00-360.00	329	Carbon Control	M	Right	3.088	6.176	0.199148	2	602.567	1970-02-01 14:03:40	1970-02-01 14:13:42	Carbon
	Results	360.00-420.00	329	Carbon Control	M	Left	1.1855	2.371	0.199148	2	602.567	1970-02-01 14:03:40	1970-02-01 14:13:42	Carbon
	Results	360.00-420.00	329	Carbon Control	M	Right	0.584	1.752	0.298722	3	602.567	1970-02-01 14:03:40	1970-02-01 14:13:42	Carbon
	Results	420.00-480.00	329	Carbon Control	M	Left	3.6935	7.387	0.199148	2	602.567	1970-02-01 14:03:40	1970-02-01 14:13:42	Carbon
	Results	420.00-480.00	329	Carbon Control	M	Right	2.82667	8.48	0.298722	3	602.567	1970-02-01 14:03:40	1970-02-01 14:13:42	Carbon
	Results	480.00-540.00	329	Carbon Control	M	Left	3.879	11.637	0.298722	3	602.567	1970-02-01 14:03:40	1970-02-01 14:13:42	Carbon
	Results	480.00-540.00	329	Carbon Control	M	Right	0.674	0.674	0.099574	1	602.567	1970-02-01 14:03:40	1970-02-01 14:13:42	Carbon
	Results	540.00-600.00	329	Carbon Control	M	Left	1.13971	7.978	0.697018	7	602.567	1970-02-01 14:03:40	1970-02-01 14:13:42	Carbon
	Results	540.00-600.00	329	Carbon Control	M	Right	0	0	0	0	602.567	1970-02-01 14:03:40	1970-02-01 14:13:42	Carbon
	Results	0.00-60.00	336	Carbon Control	M	Left	0	0	0	0	600.751	1970-02-01 13:03:10	1970-02-01 13:13:10	Carbon
	Results	0.00-60.00	336	Carbon Control	M	Right	0.9135	1.827	0.19975	2	600.751	1970-02-01 13:03:10	1970-02-01 13:13:10	Carbon
	Results	60.00-120.00	336	Carbon Control	M	Left	0.967	1.934	0.19975	2	600.751	1970-02-01 13:03:10	1970-02-01 13:13:10	Carbon
	Results	60.00-120.00	336	Carbon Control	M	Right	0.647	0.647	0.099875	1	600.751	1970-02-01 13:03:10	1970-02-01 13:13:10	Carbon
	Results	120.00-180.00	336	Carbon Control	M	Left	0.618	1.236	0.19975	2	600.751	1970-02-01 13:03:10	1970-02-01 13:13:10	Carbon
	Results	120.00-180.00	336	Carbon Control	M	Right	0.875667	2.627	0.299625	3	600.751	1970-02-01 13:03:10	1970-02-01 13:13:10	Carbon
	Results	180.00-240.00	336	Carbon Control	M	Left	0	0	0	0	600.751	1970-02-01 13:03:10	1970-02-01 13:13:10	Carbon
	Results	180.00-240.00	336	Carbon Control	M	Right	0.438	0.438	0.099875	1	600.751	1970-02-01 13:03:10	1970-02-01 13:13:10	Carbon
	Results	240.00-300.00	336	Carbon Control	M	Left	0.8415	1.683	0.19975	2	600.751	1970-02-01 13:03:10	1970-02-01 13:13:10	Carbon
	Results	240.00-300.00	336	Carbon Control	M	Right	0.544	0.544	0.099875	1	600.751	1970-02-01 13:03:10	1970-02-01 13:13:10	Carbon
	Results	300.00-360.00	336	Carbon Control	M	Left	0.336	0.672	0.19975	2	600.751	1970-02-01 13:03:10	1970-02-01 13:13:10	Carbon
	Results	300.00-360.00	336	Carbon Control	M	Right	0.99325	3.973	0.3995	4	600.751	1970-02-01 13:03:10	1970-02-01 13:13:10	Carbon
	Results	360.00-420.00	336	Carbon Control	M	Left	1.2575	2.515	0.19975	2	600.751	1970-02-01 13:03:10	1970-02-01 13:13:10	Carbon
	Results	360.00-420.00	336	Carbon Control	M	Right	0.695	1.39	0.19975	2	600.751	1970-02-01 13:03:10	1970-02-01 13:13:10	Carbon
	Results	420.00-480.00	336	Carbon Control	M	Left	0.6675	1.335	0.19975	2	600.751	1970-02-01 13:03:10	1970-02-01 13:13:10	Carbon
	Results	420.00-480.00	336	Carbon Control	M	Right	0.647333	1.942	0.299625	3	600.751	1970-02-01 13:03:10	1970-02-01 13:13:10	Carbon
	Results	480.00-540.00	336	Carbon Control	M	Left	0.203	0.203	0.099875	1	600.751	1970-02-01 13:03:10	1970-02-01 13:13:10	Carbon
	Results	480.00-540.00	336	Carbon Control	M	Right	0.7554	3.777	0.499375	5	600.751	1970-02-01 13:03:10	1970-02-01 13:13:10	Carbon
	Results	540.00-600.00	336	Carbon Control	M	Left	0.97425	3.897	0.3995	4	600.751	1970-02-01 13:03:10	1970-02-01 13:13:10	Carbon
	Results	540.00-600.00	336	Carbon Control	M	Right	0.851	1.702	0.19975	2	600.751	1970-02-01 13:03:10	1970-02-01 13:13:10	Carbon
	Results	0.00-60.00	351	Air Control	M	Left	1.518	1.518	0.099775	1	601.353	1970-02-01 09:25:46	1970-02-01 09:35:47	Air
	Results	0.00-60.00	351	Air Control	M	Right	0.815667	2.447	0.299325	3	601.353	1970-02-01 09:25:46	1970-02-01 09:35:47	Air
	Results	60.00-120.00	351	Air Control	M	Left	0.88325	3.533	0.3991	4	601.353	1970-02-01 09:25:46	1970-02-01 09:35:47	Air
	Results	60.00-120.00	351	Air Control	M	Right	1.455	2.91	0.19955	2	601.353	1970-02-01 09:25:46	1970-02-01 09:35:47	Air
	Results	120.00-180.00	351	Air Control	M	Left	0	0	0	0	601.353	1970-02-01 09:25:46	1970-02-01 09:35:47	Air
	Results	120.00-180.00	351	Air Control	M	Right	0.614833	3.689	0.59865	6	601.353	1970-02-01 09:25:46	1970-02-01 09:35:47	Air
	Results	180.00-240.00	351	Air Control	M	Left	1.07	3.21	0.299325	3	601.353	1970-02-01 09:25:46	1970-02-01 09:35:47	Air
	Results	180.00-240.00	351	Air Control	M	Right	0.92625	3.705	0.3991	4	601.353	1970-02-01 09:25:46	1970-02-01 09:35:47	Air
	Results	240.00-300.00	351	Air Control	M	Left	1.4	1.4	0.099775	1	601.353	1970-02-01 09:25:46	1970-02-01 09:35:47	Air
	Results	240.00-300.00	351	Air Control	M	Right	1.8486	9.243	0.498875	5	601.353	1970-02-01 09:25:46	1970-02-01 09:35:47	Air
	Results	300.00-360.00	351	Air Control	M	Left	1.16343	8.144	0.698425	7	601.353	1970-02-01 09:25:46	1970-02-01 09:35:47	Air
	Results	300.00-360.00	351	Air Control	M	Right	2.037	2.037	0.099775	1	601.353	1970-02-01 09:25:46	1970-02-01 09:35:47	Air
	Results	360.00-420.00	351	Air Control	M	Left	1.2925	2.585	0.19955	2	601.353	1970-02-01 09:25:46	1970-02-01 09:35:47	Air
	Results	360.00-420.00	351	Air Control	M	Right	2.093	4.186	0.19955	2	601.353	1970-02-01 09:25:46	1970-02-01 09:35:47	Air
	Results	420.00-480.00	351	Air Control	M	Left	1.47567	4.427	0.299325	3	601.353	1970-02-01 09:25:46	1970-02-01 09:35:47	Air
	Results	420.00-480.00	351	Air Control	M	Right	0.693	2.772	0.3991	4	601.353	1970-02-01 09:25:46	1970-02-01 09:35:47	Air
	Results	480.00-540.00	351	Air Control	M	Left	0.617	1.851	0.299325	3	601.353	1970-02-01 09:25:46	1970-02-01 09:35:47	Air
	Results	480.00-540.00	351	Air Control	M	Right	1.145	1.145	0.099775	1	601.353	1970-02-01 09:25:46	1970-02-01 09:35:47	Air
	Results	540.00-600.00	351	Air Control	M	Left	1.882	1.882	0.099775	1	601.353	1970-02-01 09:25:46	1970-02-01 09:35:47	Air
	Results	540.00-600.00	351	Air Control	M	Right	3.4345	6.869	0.19955	2	601.353	1970-02-01 09:25:46	1970-02-01 09:35:47	Air
	Results	0.00-60.00	352	Air Control	F	Left	0.7565	3.026	0.39911	4	601.338	1970-02-01 09:57:17	1970-02-01 10:07:18	Air
	Results	0.00-60.00	352	Air Control	F	Right	0.985	2.955	0.299332	3	601.338	1970-02-01 09:57:17	1970-02-01 10:07:18	Air
	Results	60.00-120.00	352	Air Control	F	Left	1.04767	6.286	0.598665	6	601.338	1970-02-01 09:57:17	1970-02-01 10:07:18	Air
	Results	60.00-120.00	352	Air Control	F	Right	0.9495	5.697	0.598665	6	601.338	1970-02-01 09:57:17	1970-02-01 10:07:18	Air
	Results	120.00-180.00	352	Air Control	F	Left	1.71471	12.003	0.698442	7	601.338	1970-02-01 09:57:17	1970-02-01 10:07:18	Air
	Results	120.00-180.00	352	Air Control	F	Right	1.3965	5.586	0.39911	4	601.338	1970-02-01 09:57:17	1970-02-01 10:07:18	Air
	Results	180.00-240.00	352	Air Control	F	Left	0.5675	3.405	0.598665	6	601.338	1970-02-01 09:57:17	1970-02-01 10:07:18	Air
	Results	180.00-240.00	352	Air Control	F	Right	1.595	6.38	0.39911	4	601.338	1970-02-01 09:57:17	1970-02-01 10:07:18	Air
	Results	240.00-300.00	352	Air Control	F	Left	1.4305	5.722	0.39911	4	601.338	1970-02-01 09:57:17	1970-02-01 10:07:18	Air
	Results	240.00-300.00	352	Air Control	F	Right	1.00533	6.032	0.598665	6	601.338	1970-02-01 09:57:17	1970-02-01 10:07:18	Air
	Results	300.00-360.00	352	Air Control	F	Left	2.318	4.636	0.199555	2	601.338	1970-02-01 09:57:17	1970-02-01 10:07:18	Air
	Results	300.00-360.00	352	Air Control	F	Right	1.95425	7.817	0.39911	4	601.338	1970-02-01 09:57:17	1970-02-01 10:07:18	Air
	Results	360.00-420.00	352	Air Control	F	Left	1.52975	6.119	0.39911	4	601.338	1970-02-01 09:57:17	1970-02-01 10:07:18	Air
	Results	360.00-420.00	352	Air Control	F	Right	1.3438	6.719	0.498887	5	601.338	1970-02-01 09:57:17	1970-02-01 10:07:18	Air
	Results	420.00-480.00	352	Air Control	F	Left	2.299	4.598	0.199555	2	601.338	1970-02-01 09:57:17	1970-02-01 10:07:18	Air
	Results	420.00-480.00	352	Air Control	F	Right	0	0	0	0	601.338	1970-02-01 09:57:17	1970-02-01 10:07:18	Air
	Results	480.00-540.00	352	Air Control	F	Left	3.32975	13.319	0.39911	4	601.338	1970-02-01 09:57:17	1970-02-01 10:07:18	Air
	Results	480.00-540.00	352	Air Control	F	Right	2.394	2.394	0.0997775	1	601.338	1970-02-01 09:57:17	1970-02-01 10:07:18	Air
	Results	540.00-600.00	352	Air Control	F	Left	0	0	0	0	601.338	1970-02-01 09:57:17	1970-02-01 10:07:18	Air
	Results	540.00-600.00	352	Air Control	F	Right	1.467	2.934	0.199555	2	601.338	1970-02-01 09:57:17	1970-02-01 10:07:18	Air
	Results	0.00-60.00	353	Air Control	M	Left	0.71	1.42	0.197954	2	606.202	1970-02-01 09:42:58	1970-02-01 09:53:04	Air
	Results	0.00-60.00	353	Air Control	M	Right	0.546667	1.64	0.296931	3	606.202	1970-02-01 09:42:58	1970-02-01 09:53:04	Air
	Results	60.00-120.00	353	Air Control	M	Left	0.912	0.912	0.0989769	1	606.202	1970-02-01 09:42:58	1970-02-01 09:53:04	Air
	Results	60.00-120.00	353	Air Control	M	Right	0.779333	2.338	0.296931	3	606.202	1970-02-01 09:42:58	1970-02-01 09:53:04	Air
	Results	120.00-180.00	353	Air Control	M	Left	0.828	0.828	0.0989769	1	606.202	1970-02-01 09:42:58	1970-02-01 09:53:04	Air
	Results	120.00-180.00	353	Air Control	M	Right	0.731	0.731	0.0989769	1	606.202	1970-02-01 09:42:58	1970-02-01 09:53:04	Air
	Results	180.00-240.00	353	Air Control	M	Left	0.697667	2.093	0.296931	3	606.202	1970-02-01 09:42:58	1970-02-01 09:53:04	Air
	Results	180.00-240.00	353	Air Control	M	Right	0.7168	3.584	0.494885	5	606.202	1970-02-01 09:42:58	1970-02-01 09:53:04	Air
	Results	240.00-300.00	353	Air Control	M	Left	1.3455	2.691	0.197954	2	606.202	1970-02-01 09:42:58	1970-02-01 09:53:04	Air
	Results	240.00-300.00	353	Air Control	M	Right	1.50233	4.507	0.296931	3	606.202	1970-02-01 09:42:58	1970-02-01 09:53:04	Air
	Results	300.00-360.00	353	Air Control	M	Left	1.26525	5.061	0.395908	4	606.202	1970-02-01 09:42:58	1970-02-01 09:53:04	Air
	Results	300.00-360.00	353	Air Control	M	Right	0	0	0	0	606.202	1970-02-01 09:42:58	1970-02-01 09:53:04	Air
	Results	360.00-420.00	353	Air Control	M	Left	0.411	0.822	0.197954	2	606.202	1970-02-01 09:42:58	1970-02-01 09:53:04	Air
	Results	360.00-420.00	353	Air Control	M	Right	2.815	2.815	0.0989769	1	606.202	1970-02-01 09:42:58	1970-02-01 09:53:04	Air
	Results	420.00-480.00	353	Air Control	M	Left	0.743	0.743	0.0989769	1	606.202	1970-02-01 09:42:58	1970-02-01 09:53:04	Air
	Results	420.00-480.00	353	Air Control	M	Right	0.958	1.916	0.197954	2	606.202	1970-02-01 09:42:58	1970-02-01 09:53:04	Air
	Results	480.00-540.00	353	Air Control	M	Left	1.3425	5.37	0.395908	4	606.202	1970-02-01 09:42:58	1970-02-01 09:53:04	Air
	Results	480.00-540.00	353	Air Control	M	Right	2.6155	5.231	0.197954	2	606.202	1970-02-01 09:42:58	1970-02-01 09:53:04	Air
	Results	540.00-600.00	353	Air Control	M	Left	0.796333	2.389	0.296931	3	606.202	1970-02-01 09:42:58	1970-02-01 09:53:04	Air
	Results	540.00-600.00	353	Air Control	M	Right	2.517	2.517	0.0989769	1	606.202	1970-02-01 09:42:58	1970-02-01 09:53:04	Air
	Results	0.00-60.00	355	Air Control	M	Left	0.769875	6.159	0.798912	8	600.817	1970-02-01 10:48:42	1970-02-01 10:58:43	Air
	Results	0.00-60.00	355	Air Control	M	Right	0.641667	1.925	0.299592	3	600.817	1970-02-01 10:48:42	1970-02-01 10:58:43	Air
	Results	60.00-120.00	355	Air Control	M	Left	1.60267	4.808	0.299592	3	600.817	1970-02-01 10:48:42	1970-02-01 10:58:43	Air
	Results	60.00-120.00	355	Air Control	M	Right	0.739	1.478	0.199728	2	600.817	1970-02-01 10:48:42	1970-02-01 10:58:43	Air
	Results	120.00-180.00	355	Air Control	M	Left	1.31975	5.279	0.399456	4	600.817	1970-02-01 10:48:42	1970-02-01 10:58:43	Air
	Results	120.00-180.00	355	Air Control	M	Right	1.5325	3.065	0.199728	2	600.817	1970-02-01 10:48:42	1970-02-01 10:58:43	Air
	Results	180.00-240.00	355	Air Control	M	Left	0.818	3.272	0.399456	4	600.817	1970-02-01 10:48:42	1970-02-01 10:58:43	Air
	Results	180.00-240.00	355	Air Control	M	Right	0.733	1.466	0.199728	2	600.817	1970-02-01 10:48:42	1970-02-01 10:58:43	Air
	Results	240.00-300.00	355	Air Control	M	Left	1.995	3.99	0.199728	2	600.817	1970-02-01 10:48:42	1970-02-01 10:58:43	Air
	Results	240.00-300.00	355	Air Control	M	Right	2.98133	8.944	0.299592	3	600.817	1970-02-01 10:48:42	1970-02-01 10:58:43	Air
	Results	300.00-360.00	355	Air Control	M	Left	2.68433	8.053	0.299592	3	600.817	1970-02-01 10:48:42	1970-02-01 10:58:43	Air
	Results	300.00-360.00	355	Air Control	M	Right	1.47233	4.417	0.299592	3	600.817	1970-02-01 10:48:42	1970-02-01 10:58:43	Air
	Results	360.00-420.00	355	Air Control	M	Left	1.18067	3.542	0.299592	3	600.817	1970-02-01 10:48:42	1970-02-01 10:58:43	Air
	Results	360.00-420.00	355	Air Control	M	Right	1.53	4.59	0.299592	3	600.817	1970-02-01 10:48:42	1970-02-01 10:58:43	Air
	Results	420.00-480.00	355	Air Control	M	Left	1.84075	7.363	0.399456	4	600.817	1970-02-01 10:48:42	1970-02-01 10:58:43	Air
	Results	420.00-480.00	355	Air Control	M	Right	0.972857	6.81	0.699048	7	600.817	1970-02-01 10:48:42	1970-02-01 10:58:43	Air
	Results	480.00-540.00	355	Air Control	M	Left	1.97775	7.911	0.399456	4	600.817	1970-02-01 10:48:42	1970-02-01 10:58:43	Air
	Results	480.00-540.00	355	Air Control	M	Right	0.916	1.832	0.199728	2	600.817	1970-02-01 10:48:42	1970-02-01 10:58:43	Air
	Results	540.00-600.00	355	Air Control	M	Left	0	0	0	0	600.817	1970-02-01 10:48:42	1970-02-01 10:58:43	Air
	Results	540.00-600.00	355	Air Control	M	Right	2.0742	10.371	0.49932	5	600.817	1970-02-01 10:48:42	1970-02-01 10:58:43	Air
	Results	0.00-60.00	356	Air Control	F	Left	0.770833	4.625	0.590115	6	610.051	1970-02-01 10:37:16	1970-02-01 10:47:26	Air
	Results	0.00-60.00	356	Air Control	F	Right	1.03825	4.153	0.39341	4	610.051	1970-02-01 10:37:16	1970-02-01 10:47:26	Air
	Results	60.00-120.00	356	Air Control	F	Left	1.05217	6.313	0.590115	6	610.051	1970-02-01 10:37:16	1970-02-01 10:47:26	Air
	Results	60.00-120.00	356	Air Control	F	Right	1.679	1.679	0.0983524	1	610.051	1970-02-01 10:37:16	1970-02-01 10:47:26	Air
	Results	120.00-180.00	356	Air Control	F	Left	0.8676	4.338	0.491762	5	610.051	1970-02-01 10:37:16	1970-02-01 10:47:26	Air
	Results	120.00-180.00	356	Air Control	F	Right	0.7774	3.887	0.491762	5	610.051	1970-02-01 10:37:16	1970-02-01 10:47:26	Air
	Results	180.00-240.00	356	Air Control	F	Left	1.76986	12.389	0.688467	7	610.051	1970-02-01 10:37:16	1970-02-01 10:47:26	Air
	Results	180.00-240.00	356	Air Control	F	Right	1.007	3.021	0.295057	3	610.051	1970-02-01 10:37:16	1970-02-01 10:47:26	Air
	Results	240.00-300.00	356	Air Control	F	Left	0.944714	6.613	0.688467	7	610.051	1970-02-01 10:37:16	1970-02-01 10:47:26	Air
	Results	240.00-300.00	356	Air Control	F	Right	0.931	2.793	0.295057	3	610.051	1970-02-01 10:37:16	1970-02-01 10:47:26	Air
	Results	300.00-360.00	356	Air Control	F	Left	0.6055	2.422	0.39341	4	610.051	1970-02-01 10:37:16	1970-02-01 10:47:26	Air
	Results	300.00-360.00	356	Air Control	F	Right	0.344	0.344	0.0983524	1	610.051	1970-02-01 10:37:16	1970-02-01 10:47:26	Air
	Results	360.00-420.00	356	Air Control	F	Left	0.404	0.404	0.0983524	1	610.051	1970-02-01 10:37:16	1970-02-01 10:47:26	Air
	Results	360.00-420.00	356	Air Control	F	Right	0.569333	1.708	0.295057	3	610.051	1970-02-01 10:37:16	1970-02-01 10:47:26	Air
	Results	420.00-480.00	356	Air Control	F	Left	0.865	4.325	0.491762	5	610.051	1970-02-01 10:37:16	1970-02-01 10:47:26	Air
	Results	420.00-480.00	356	Air Control	F	Right	1.70933	5.128	0.295057	3	610.051	1970-02-01 10:37:16	1970-02-01 10:47:26	Air
	Results	480.00-540.00	356	Air Control	F	Left	2.596	5.192	0.196705	2	610.051	1970-02-01 10:37:16	1970-02-01 10:47:26	Air
	Results	480.00-540.00	356	Air Control	F	Right	0.535667	1.607	0.295057	3	610.051	1970-02-01 10:37:16	1970-02-01 10:47:26	Air
	Results	540.00-600.00	356	Air Control	F	Left	2.844	17.064	0.590115	6	610.051	1970-02-01 10:37:16	1970-02-01 10:47:26	Air
	Results	540.00-600.00	356	Air Control	F	Right	0.9205	1.841	0.196705	2	610.051	1970-02-01 10:37:16	1970-02-01 10:47:26	Air
	Results	0.00-60.00	357	Air Control	M	Left	0.46925	1.877	0.399074	4	601.392	1970-02-01 11:58:42	1970-02-01 12:08:44	Air
	Results	0.00-60.00	357	Air Control	M	Right	0.8085	4.851	0.598611	6	601.392	1970-02-01 11:58:42	1970-02-01 12:08:44	Air
	Results	60.00-120.00	357	Air Control	M	Left	0	0	0	0	601.392	1970-02-01 11:58:42	1970-02-01 12:08:44	Air
	Results	60.00-120.00	357	Air Control	M	Right	0.682	1.364	0.199537	2	601.392	1970-02-01 11:58:42	1970-02-01 12:08:44	Air
	Results	120.00-180.00	357	Air Control	M	Left	0.997333	2.992	0.299306	3	601.392	1970-02-01 11:58:42	1970-02-01 12:08:44	Air
	Results	120.00-180.00	357	Air Control	M	Right	1.38125	5.525	0.399074	4	601.392	1970-02-01 11:58:42	1970-02-01 12:08:44	Air
	Results	180.00-240.00	357	Air Control	M	Left	0.848	2.544	0.299306	3	601.392	1970-02-01 11:58:42	1970-02-01 12:08:44	Air
	Results	180.00-240.00	357	Air Control	M	Right	0.906	0.906	0.0997685	1	601.392	1970-02-01 11:58:42	1970-02-01 12:08:44	Air
	Results	240.00-300.00	357	Air Control	M	Left	1.88483	11.309	0.598611	6	601.392	1970-02-01 11:58:42	1970-02-01 12:08:44	Air
	Results	240.00-300.00	357	Air Control	M	Right	1.35933	4.078	0.299306	3	601.392	1970-02-01 11:58:42	1970-02-01 12:08:44	Air
	Results	300.00-360.00	357	Air Control	M	Left	0.499667	1.499	0.299306	3	601.392	1970-02-01 11:58:42	1970-02-01 12:08:44	Air
	Results	300.00-360.00	357	Air Control	M	Right	1.03957	7.277	0.69838	7	601.392	1970-02-01 11:58:42	1970-02-01 12:08:44	Air
	Results	360.00-420.00	357	Air Control	M	Left	1.3165	5.266	0.399074	4	601.392	1970-02-01 11:58:42	1970-02-01 12:08:44	Air
	Results	360.00-420.00	357	Air Control	M	Right	0.876667	2.63	0.299306	3	601.392	1970-02-01 11:58:42	1970-02-01 12:08:44	Air
	Results	420.00-480.00	357	Air Control	M	Left	2.179	15.253	0.69838	7	601.392	1970-02-01 11:58:42	1970-02-01 12:08:44	Air
	Results	420.00-480.00	357	Air Control	M	Right	1.079	1.079	0.0997685	1	601.392	1970-02-01 11:58:42	1970-02-01 12:08:44	Air
	Results	480.00-540.00	357	Air Control	M	Left	1.582	3.164	0.199537	2	601.392	1970-02-01 11:58:42	1970-02-01 12:08:44	Air
	Results	480.00-540.00	357	Air Control	M	Right	1.9245	11.547	0.598611	6	601.392	1970-02-01 11:58:42	1970-02-01 12:08:44	Air
	Results	540.00-600.00	357	Air Control	M	Left	0.786	0.786	0.0997685	1	601.392	1970-02-01 11:58:42	1970-02-01 12:08:44	Air
	Results	540.00-600.00	357	Air Control	M	Right	1.425	5.7	0.399074	4	601.392	1970-02-01 11:58:42	1970-02-01 12:08:44	Air
	Results	0.00-60.00	358	Air Control	F	Left	1.029	5.145	0.499253	5	600.898	1970-02-01 14:06:10	1970-02-01 14:16:11	Air
	Results	0.00-60.00	358	Air Control	F	Right	0.526429	3.685	0.698954	7	600.898	1970-02-01 14:06:10	1970-02-01 14:16:11	Air
	Results	60.00-120.00	358	Air Control	F	Left	2.33225	9.329	0.399402	4	600.898	1970-02-01 14:06:10	1970-02-01 14:16:11	Air
	Results	60.00-120.00	358	Air Control	F	Right	0	0	0	0	600.898	1970-02-01 14:06:10	1970-02-01 14:16:11	Air
	Results	120.00-180.00	358	Air Control	F	Left	3.5165	14.066	0.399402	4	600.898	1970-02-01 14:06:10	1970-02-01 14:16:11	Air
	Results	120.00-180.00	358	Air Control	F	Right	4.318	4.318	0.0998506	1	600.898	1970-02-01 14:06:10	1970-02-01 14:16:11	Air
	Results	180.00-240.00	358	Air Control	F	Left	11.1573	33.472	0.299552	3	600.898	1970-02-01 14:06:10	1970-02-01 14:16:11	Air
	Results	180.00-240.00	358	Air Control	F	Right	0	0	0	0	600.898	1970-02-01 14:06:10	1970-02-01 14:16:11	Air
	Results	240.00-300.00	358	Air Control	F	Left	13.9245	27.849	0.199701	2	600.898	1970-02-01 14:06:10	1970-02-01 14:16:11	Air
	Results	240.00-300.00	358	Air Control	F	Right	0.4985	0.997	0.199701	2	600.898	1970-02-01 14:06:10	1970-02-01 14:16:11	Air
	Results	300.00-360.00	358	Air Control	F	Left	0.546	1.092	0.199701	2	600.898	1970-02-01 14:06:10	1970-02-01 14:16:11	Air
	Results	300.00-360.00	358	Air Control	F	Right	1.8665	3.733	0.199701	2	600.898	1970-02-01 14:06:10	1970-02-01 14:16:11	Air
	Results	360.00-420.00	358	Air Control	F	Left	0.549333	1.648	0.299552	3	600.898	1970-02-01 14:06:10	1970-02-01 14:16:11	Air
	Results	360.00-420.00	358	Air Control	F	Right	1.228	2.456	0.199701	2	600.898	1970-02-01 14:06:10	1970-02-01 14:16:11	Air
	Results	420.00-480.00	358	Air Control	F	Left	0.908	0.908	0.0998506	1	600.898	1970-02-01 14:06:10	1970-02-01 14:16:11	Air
	Results	420.00-480.00	358	Air Control	F	Right	0.794	0.794	0.0998506	1	600.898	1970-02-01 14:06:10	1970-02-01 14:16:11	Air
	Results	480.00-540.00	358	Air Control	F	Left	2.07	2.07	0.0998506	1	600.898	1970-02-01 14:06:10	1970-02-01 14:16:11	Air
	Results	480.00-540.00	358	Air Control	F	Right	0.684	0.684	0.0998506	1	600.898	1970-02-01 14:06:10	1970-02-01 14:16:11	Air
	Results	540.00-600.00	358	Air Control	F	Left	0.3005	0.601	0.199701	2	600.898	1970-02-01 14:06:10	1970-02-01 14:16:11	Air
	Results	540.00-600.00	358	Air Control	F	Right	0	0	0	0	600.898	1970-02-01 14:06:10	1970-02-01 14:16:11	Air
	Results	0.00-60.00	359	Air Control	M	Left	0.917667	2.753	0.299359	3	601.284	1970-02-01 13:28:01	1970-02-01 13:38:02	Air
	Results	0.00-60.00	359	Air Control	M	Right	0.634	1.902	0.299359	3	601.284	1970-02-01 13:28:01	1970-02-01 13:38:02	Air
	Results	60.00-120.00	359	Air Control	M	Left	1.796	7.184	0.399146	4	601.284	1970-02-01 13:28:01	1970-02-01 13:38:02	Air
	Results	60.00-120.00	359	Air Control	M	Right	2.021	2.021	0.0997865	1	601.284	1970-02-01 13:28:01	1970-02-01 13:38:02	Air
	Results	120.00-180.00	359	Air Control	M	Left	1.16475	4.659	0.399146	4	601.284	1970-02-01 13:28:01	1970-02-01 13:38:02	Air
	Results	120.00-180.00	359	Air Control	M	Right	1.10486	7.734	0.698505	7	601.284	1970-02-01 13:28:01	1970-02-01 13:38:02	Air
	Results	180.00-240.00	359	Air Control	M	Left	1.731	3.462	0.199573	2	601.284	1970-02-01 13:28:01	1970-02-01 13:38:02	Air
	Results	180.00-240.00	359	Air Control	M	Right	0.993333	2.98	0.299359	3	601.284	1970-02-01 13:28:01	1970-02-01 13:38:02	Air
	Results	240.00-300.00	359	Air Control	M	Left	1.46033	4.381	0.299359	3	601.284	1970-02-01 13:28:01	1970-02-01 13:38:02	Air
	Results	240.00-300.00	359	Air Control	M	Right	1.156	1.156	0.0997865	1	601.284	1970-02-01 13:28:01	1970-02-01 13:38:02	Air
	Results	300.00-360.00	359	Air Control	M	Left	0.864	0.864	0.0997865	1	601.284	1970-02-01 13:28:01	1970-02-01 13:38:02	Air
	Results	300.00-360.00	359	Air Control	M	Right	0.864833	5.189	0.598719	6	601.284	1970-02-01 13:28:01	1970-02-01 13:38:02	Air
	Results	360.00-420.00	359	Air Control	M	Left	0.659333	1.978	0.299359	3	601.284	1970-02-01 13:28:01	1970-02-01 13:38:02	Air
	Results	360.00-420.00	359	Air Control	M	Right	1.27633	3.829	0.299359	3	601.284	1970-02-01 13:28:01	1970-02-01 13:38:02	Air
	Results	420.00-480.00	359	Air Control	M	Left	3.6425	14.57	0.399146	4	601.284	1970-02-01 13:28:01	1970-02-01 13:38:02	Air
	Results	420.00-480.00	359	Air Control	M	Right	1.5732	7.866	0.498932	5	601.284	1970-02-01 13:28:01	1970-02-01 13:38:02	Air
	Results	480.00-540.00	359	Air Control	M	Left	1.35	1.35	0.0997865	1	601.284	1970-02-01 13:28:01	1970-02-01 13:38:02	Air
	Results	480.00-540.00	359	Air Control	M	Right	1.3605	5.442	0.399146	4	601.284	1970-02-01 13:28:01	1970-02-01 13:38:02	Air
	Results	540.00-600.00	359	Air Control	M	Left	2.361	2.361	0.0997865	1	601.284	1970-02-01 13:28:01	1970-02-01 13:38:02	Air
	Results	540.00-600.00	359	Air Control	M	Right	1.5985	3.197	0.199573	2	601.284	1970-02-01 13:28:01	1970-02-01 13:38:02	Air
	Results	0.00-60.00	370	Carbon Control	M	Left	0.7705	1.541	0.199095	2	602.728	1970-02-01 11:21:26	1970-02-01 11:31:28	Carbon
	Results	0.00-60.00	370	Carbon Control	M	Right	0.694333	2.083	0.298642	3	602.728	1970-02-01 11:21:26	1970-02-01 11:31:28	Carbon
	Results	60.00-120.00	370	Carbon Control	M	Left	0.714	2.856	0.39819	4	602.728	1970-02-01 11:21:26	1970-02-01 11:31:28	Carbon
	Results	60.00-120.00	370	Carbon Control	M	Right	0.68375	2.735	0.39819	4	602.728	1970-02-01 11:21:26	1970-02-01 11:31:28	Carbon
	Results	120.00-180.00	370	Carbon Control	M	Left	0.6755	2.702	0.39819	4	602.728	1970-02-01 11:21:26	1970-02-01 11:31:28	Carbon
	Results	120.00-180.00	370	Carbon Control	M	Right	0.690333	2.071	0.298642	3	602.728	1970-02-01 11:21:26	1970-02-01 11:31:28	Carbon
	Results	180.00-240.00	370	Carbon Control	M	Left	1.2152	6.076	0.497737	5	602.728	1970-02-01 11:21:26	1970-02-01 11:31:28	Carbon
	Results	180.00-240.00	370	Carbon Control	M	Right	0.8875	1.775	0.199095	2	602.728	1970-02-01 11:21:26	1970-02-01 11:31:28	Carbon
	Results	240.00-300.00	370	Carbon Control	M	Left	0.8094	4.047	0.497737	5	602.728	1970-02-01 11:21:26	1970-02-01 11:31:28	Carbon
	Results	240.00-300.00	370	Carbon Control	M	Right	2.044	4.088	0.199095	2	602.728	1970-02-01 11:21:26	1970-02-01 11:31:28	Carbon
	Results	300.00-360.00	370	Carbon Control	M	Left	0.697667	4.186	0.597284	6	602.728	1970-02-01 11:21:26	1970-02-01 11:31:28	Carbon
	Results	300.00-360.00	370	Carbon Control	M	Right	1.228	3.684	0.298642	3	602.728	1970-02-01 11:21:26	1970-02-01 11:31:28	Carbon
	Results	360.00-420.00	370	Carbon Control	M	Left	1.14983	6.899	0.597284	6	602.728	1970-02-01 11:21:26	1970-02-01 11:31:28	Carbon
	Results	360.00-420.00	370	Carbon Control	M	Right	0.591	1.182	0.199095	2	602.728	1970-02-01 11:21:26	1970-02-01 11:31:28	Carbon
	Results	420.00-480.00	370	Carbon Control	M	Left	1.3012	6.506	0.497737	5	602.728	1970-02-01 11:21:26	1970-02-01 11:31:28	Carbon
	Results	420.00-480.00	370	Carbon Control	M	Right	1.72733	5.182	0.298642	3	602.728	1970-02-01 11:21:26	1970-02-01 11:31:28	Carbon
	Results	480.00-540.00	370	Carbon Control	M	Left	1.094	2.188	0.199095	2	602.728	1970-02-01 11:21:26	1970-02-01 11:31:28	Carbon
	Results	480.00-540.00	370	Carbon Control	M	Right	1.12	2.24	0.199095	2	602.728	1970-02-01 11:21:26	1970-02-01 11:31:28	Carbon
	Results	540.00-600.00	370	Carbon Control	M	Left	1.08767	6.526	0.597284	6	602.728	1970-02-01 11:21:26	1970-02-01 11:31:28	Carbon
	Results	540.00-600.00	370	Carbon Control	M	Right	0.537	1.074	0.199095	2	602.728	1970-02-01 11:21:26	1970-02-01 11:31:28	Carbon
	Results	0.00-60.00	372	Carbon Control	M	Left	0.4255	1.702	0.39897	4	601.549	1970-02-01 09:25:03	1970-02-01 09:35:05	Carbon
	Results	0.00-60.00	372	Carbon Control	M	Right	0.584667	1.754	0.299227	3	601.549	1970-02-01 09:25:03	1970-02-01 09:35:05	Carbon
	Results	60.00-120.00	372	Carbon Control	M	Left	0.337	0.674	0.199485	2	601.549	1970-02-01 09:25:03	1970-02-01 09:35:05	Carbon
	Results	60.00-120.00	372	Carbon Control	M	Right	1.00975	4.039	0.39897	4	601.549	1970-02-01 09:25:03	1970-02-01 09:35:05	Carbon
	Results	120.00-180.00	372	Carbon Control	M	Left	0.82	0.82	0.0997425	1	601.549	1970-02-01 09:25:03	1970-02-01 09:35:05	Carbon
	Results	120.00-180.00	372	Carbon Control	M	Right	2.1145	8.458	0.39897	4	601.549	1970-02-01 09:25:03	1970-02-01 09:35:05	Carbon
	Results	180.00-240.00	372	Carbon Control	M	Left	1.256	2.512	0.199485	2	601.549	1970-02-01 09:25:03	1970-02-01 09:35:05	Carbon
	Results	180.00-240.00	372	Carbon Control	M	Right	1.30175	5.207	0.39897	4	601.549	1970-02-01 09:25:03	1970-02-01 09:35:05	Carbon
	Results	240.00-300.00	372	Carbon Control	M	Left	6.195	6.195	0.0997425	1	601.549	1970-02-01 09:25:03	1970-02-01 09:35:05	Carbon
	Results	240.00-300.00	372	Carbon Control	M	Right	1.8276	9.138	0.498712	5	601.549	1970-02-01 09:25:03	1970-02-01 09:35:05	Carbon
	Results	300.00-360.00	372	Carbon Control	M	Left	0.4375	0.875	0.199485	2	601.549	1970-02-01 09:25:03	1970-02-01 09:35:05	Carbon
	Results	300.00-360.00	372	Carbon Control	M	Right	0.342	0.342	0.0997425	1	601.549	1970-02-01 09:25:03	1970-02-01 09:35:05	Carbon
	Results	360.00-420.00	372	Carbon Control	M	Left	0	0	0	0	601.549	1970-02-01 09:25:03	1970-02-01 09:35:05	Carbon
	Results	360.00-420.00	372	Carbon Control	M	Right	1.48475	5.939	0.39897	4	601.549	1970-02-01 09:25:03	1970-02-01 09:35:05	Carbon
	Results	420.00-480.00	372	Carbon Control	M	Left	3.55667	10.67	0.299227	3	601.549	1970-02-01 09:25:03	1970-02-01 09:35:05	Carbon
	Results	420.00-480.00	372	Carbon Control	M	Right	3.7255	7.451	0.199485	2	601.549	1970-02-01 09:25:03	1970-02-01 09:35:05	Carbon
	Results	480.00-540.00	372	Carbon Control	M	Left	1.218	1.218	0.0997425	1	601.549	1970-02-01 09:25:03	1970-02-01 09:35:05	Carbon
	Results	480.00-540.00	372	Carbon Control	M	Right	1.641	3.282	0.199485	2	601.549	1970-02-01 09:25:03	1970-02-01 09:35:05	Carbon
	Results	540.00-600.00	372	Carbon Control	M	Left	1.333	5.332	0.39897	4	601.549	1970-02-01 09:25:03	1970-02-01 09:35:05	Carbon
	Results	540.00-600.00	372	Carbon Control	M	Right	1.028	2.056	0.199485	2	601.549	1970-02-01 09:25:03	1970-02-01 09:35:05	Carbon
	Results	0.00-60.00	373	Carbon Control	M	Left	0.649625	5.197	0.797292	8	602.038	1970-02-01 10:49:28	1970-02-01 10:59:30	Carbon
	Results	0.00-60.00	373	Carbon Control	M	Right	0.5885	1.177	0.199323	2	602.038	1970-02-01 10:49:28	1970-02-01 10:59:30	Carbon
	Results	60.00-120.00	373	Carbon Control	M	Left	0.695857	4.871	0.69763	7	602.038	1970-02-01 10:49:28	1970-02-01 10:59:30	Carbon
	Results	60.00-120.00	373	Carbon Control	M	Right	1.7768	8.884	0.498307	5	602.038	1970-02-01 10:49:28	1970-02-01 10:59:30	Carbon
	Results	120.00-180.00	373	Carbon Control	M	Left	1.2725	5.09	0.398646	4	602.038	1970-02-01 10:49:28	1970-02-01 10:59:30	Carbon
	Results	120.00-180.00	373	Carbon Control	M	Right	0.517	1.551	0.298984	3	602.038	1970-02-01 10:49:28	1970-02-01 10:59:30	Carbon
	Results	180.00-240.00	373	Carbon Control	M	Left	0.977	2.931	0.298984	3	602.038	1970-02-01 10:49:28	1970-02-01 10:59:30	Carbon
	Results	180.00-240.00	373	Carbon Control	M	Right	0.898	3.592	0.398646	4	602.038	1970-02-01 10:49:28	1970-02-01 10:59:30	Carbon
	Results	240.00-300.00	373	Carbon Control	M	Left	1.5055	3.011	0.199323	2	602.038	1970-02-01 10:49:28	1970-02-01 10:59:30	Carbon
	Results	240.00-300.00	373	Carbon Control	M	Right	0.8415	1.683	0.199323	2	602.038	1970-02-01 10:49:28	1970-02-01 10:59:30	Carbon
	Results	300.00-360.00	373	Carbon Control	M	Left	0.996	0.996	0.0996615	1	602.038	1970-02-01 10:49:28	1970-02-01 10:59:30	Carbon
	Results	300.00-360.00	373	Carbon Control	M	Right	1.3986	6.993	0.498307	5	602.038	1970-02-01 10:49:28	1970-02-01 10:59:30	Carbon
	Results	360.00-420.00	373	Carbon Control	M	Left	0.395	0.79	0.199323	2	602.038	1970-02-01 10:49:28	1970-02-01 10:59:30	Carbon
	Results	360.00-420.00	373	Carbon Control	M	Right	1.41786	9.925	0.69763	7	602.038	1970-02-01 10:49:28	1970-02-01 10:59:30	Carbon
	Results	420.00-480.00	373	Carbon Control	M	Left	0.844	0.844	0.0996615	1	602.038	1970-02-01 10:49:28	1970-02-01 10:59:30	Carbon
	Results	420.00-480.00	373	Carbon Control	M	Right	0.559	1.118	0.199323	2	602.038	1970-02-01 10:49:28	1970-02-01 10:59:30	Carbon
	Results	480.00-540.00	373	Carbon Control	M	Left	0.758	0.758	0.0996615	1	602.038	1970-02-01 10:49:28	1970-02-01 10:59:30	Carbon
	Results	480.00-540.00	373	Carbon Control	M	Right	1.9255	3.851	0.199323	2	602.038	1970-02-01 10:49:28	1970-02-01 10:59:30	Carbon
	Results	540.00-600.00	373	Carbon Control	M	Left	1.75167	5.255	0.298984	3	602.038	1970-02-01 10:49:28	1970-02-01 10:59:30	Carbon
	Results	540.00-600.00	373	Carbon Control	M	Right	1.1825	2.365	0.199323	2	602.038	1970-02-01 10:49:28	1970-02-01 10:59:30	Carbon
	Results	0.00-60.00	376	Carbon Control	M	Left	0.5315	2.126	0.399142	4	601.29	1970-02-01 08:51:35	1970-02-01 09:01:37	Carbon
	Results	0.00-60.00	376	Carbon Control	M	Right	0.632	1.896	0.299356	3	601.29	1970-02-01 08:51:35	1970-02-01 09:01:37	Carbon
	Results	60.00-120.00	376	Carbon Control	M	Left	0.964	0.964	0.0997855	1	601.29	1970-02-01 08:51:35	1970-02-01 09:01:37	Carbon
	Results	60.00-120.00	376	Carbon Control	M	Right	0.977	4.885	0.498927	5	601.29	1970-02-01 08:51:35	1970-02-01 09:01:37	Carbon
	Results	120.00-180.00	376	Carbon Control	M	Left	1.06	1.06	0.0997855	1	601.29	1970-02-01 08:51:35	1970-02-01 09:01:37	Carbon
	Results	120.00-180.00	376	Carbon Control	M	Right	1.67329	11.713	0.698498	7	601.29	1970-02-01 08:51:35	1970-02-01 09:01:37	Carbon
	Results	180.00-240.00	376	Carbon Control	M	Left	0.93675	3.747	0.399142	4	601.29	1970-02-01 08:51:35	1970-02-01 09:01:37	Carbon
	Results	180.00-240.00	376	Carbon Control	M	Right	0.691	0.691	0.0997855	1	601.29	1970-02-01 08:51:35	1970-02-01 09:01:37	Carbon
	Results	240.00-300.00	376	Carbon Control	M	Left	0.9135	1.827	0.199571	2	601.29	1970-02-01 08:51:35	1970-02-01 09:01:37	Carbon
	Results	240.00-300.00	376	Carbon Control	M	Right	0.284	0.284	0.0997855	1	601.29	1970-02-01 08:51:35	1970-02-01 09:01:37	Carbon
	Results	300.00-360.00	376	Carbon Control	M	Left	0	0	0	0	601.29	1970-02-01 08:51:35	1970-02-01 09:01:37	Carbon
	Results	300.00-360.00	376	Carbon Control	M	Right	2.9145	5.829	0.199571	2	601.29	1970-02-01 08:51:35	1970-02-01 09:01:37	Carbon
	Results	360.00-420.00	376	Carbon Control	M	Left	1.553	4.659	0.299356	3	601.29	1970-02-01 08:51:35	1970-02-01 09:01:37	Carbon
	Results	360.00-420.00	376	Carbon Control	M	Right	1.91075	7.643	0.399142	4	601.29	1970-02-01 08:51:35	1970-02-01 09:01:37	Carbon
	Results	420.00-480.00	376	Carbon Control	M	Left	0	0	0	0	601.29	1970-02-01 08:51:35	1970-02-01 09:01:37	Carbon
	Results	420.00-480.00	376	Carbon Control	M	Right	0.593	1.779	0.299356	3	601.29	1970-02-01 08:51:35	1970-02-01 09:01:37	Carbon
	Results	480.00-540.00	376	Carbon Control	M	Left	0	0	0	0	601.29	1970-02-01 08:51:35	1970-02-01 09:01:37	Carbon
	Results	480.00-540.00	376	Carbon Control	M	Right	1.3426	6.713	0.498927	5	601.29	1970-02-01 08:51:35	1970-02-01 09:01:37	Carbon
	Results	540.00-600.00	376	Carbon Control	M	Left	0	0	0	0	601.29	1970-02-01 08:51:35	1970-02-01 09:01:37	Carbon
	Results	540.00-600.00	376	Carbon Control	M	Right	0.985667	2.957	0.299356	3	601.29	1970-02-01 08:51:35	1970-02-01 09:01:37	Carbon
	Results	0.00-60.00	377	Carbon Control	F	Left	0.96825	3.873	0.398867	4	601.705	1970-02-01 13:05:52	1970-02-01 13:15:54	Carbon
	Results	0.00-60.00	377	Carbon Control	F	Right	1.55367	9.322	0.5983	6	601.705	1970-02-01 13:05:52	1970-02-01 13:15:54	Carbon
	Results	60.00-120.00	377	Carbon Control	F	Left	0.82525	3.301	0.398867	4	601.705	1970-02-01 13:05:52	1970-02-01 13:15:54	Carbon
	Results	60.00-120.00	377	Carbon Control	F	Right	0.6466	3.233	0.498583	5	601.705	1970-02-01 13:05:52	1970-02-01 13:15:54	Carbon
	Results	120.00-180.00	377	Carbon Control	F	Left	2.7186	13.593	0.498583	5	601.705	1970-02-01 13:05:52	1970-02-01 13:15:54	Carbon
	Results	120.00-180.00	377	Carbon Control	F	Right	2.59667	7.79	0.29915	3	601.705	1970-02-01 13:05:52	1970-02-01 13:15:54	Carbon
	Results	180.00-240.00	377	Carbon Control	F	Left	1.55175	6.207	0.398867	4	601.705	1970-02-01 13:05:52	1970-02-01 13:15:54	Carbon
	Results	180.00-240.00	377	Carbon Control	F	Right	1.01933	3.058	0.29915	3	601.705	1970-02-01 13:05:52	1970-02-01 13:15:54	Carbon
	Results	240.00-300.00	377	Carbon Control	F	Left	0	0	0	0	601.705	1970-02-01 13:05:52	1970-02-01 13:15:54	Carbon
	Results	240.00-300.00	377	Carbon Control	F	Right	2.65317	15.919	0.5983	6	601.705	1970-02-01 13:05:52	1970-02-01 13:15:54	Carbon
	Results	300.00-360.00	377	Carbon Control	F	Left	1.341	1.341	0.0997166	1	601.705	1970-02-01 13:05:52	1970-02-01 13:15:54	Carbon
	Results	300.00-360.00	377	Carbon Control	F	Right	2.5336	12.668	0.498583	5	601.705	1970-02-01 13:05:52	1970-02-01 13:15:54	Carbon
	Results	360.00-420.00	377	Carbon Control	F	Left	1.049	1.049	0.0997166	1	601.705	1970-02-01 13:05:52	1970-02-01 13:15:54	Carbon
	Results	360.00-420.00	377	Carbon Control	F	Right	6.2095	24.838	0.398867	4	601.705	1970-02-01 13:05:52	1970-02-01 13:15:54	Carbon
	Results	420.00-480.00	377	Carbon Control	F	Left	0.701	1.402	0.199433	2	601.705	1970-02-01 13:05:52	1970-02-01 13:15:54	Carbon
	Results	420.00-480.00	377	Carbon Control	F	Right	2.47	17.29	0.698016	7	601.705	1970-02-01 13:05:52	1970-02-01 13:15:54	Carbon
	Results	480.00-540.00	377	Carbon Control	F	Left	2.6185	5.237	0.199433	2	601.705	1970-02-01 13:05:52	1970-02-01 13:15:54	Carbon
	Results	480.00-540.00	377	Carbon Control	F	Right	1.54317	9.259	0.5983	6	601.705	1970-02-01 13:05:52	1970-02-01 13:15:54	Carbon
	Results	540.00-600.00	377	Carbon Control	F	Left	1.532	3.064	0.199433	2	601.705	1970-02-01 13:05:52	1970-02-01 13:15:54	Carbon
	Results	540.00-600.00	377	Carbon Control	F	Right	2.346	4.692	0.199433	2	601.705	1970-02-01 13:05:52	1970-02-01 13:15:54	Carbon
	Results	0.00-60.00	378	Carbon Control	M	Left	0.603667	3.622	0.598574	6	601.429	1970-02-01 09:51:23	1970-02-01 10:01:24	Carbon
	Results	0.00-60.00	378	Carbon Control	M	Right	0.35	1.05	0.299287	3	601.429	1970-02-01 09:51:23	1970-02-01 10:01:24	Carbon
	Results	60.00-120.00	378	Carbon Control	M	Left	0.4715	0.943	0.199525	2	601.429	1970-02-01 09:51:23	1970-02-01 10:01:24	Carbon
	Results	60.00-120.00	378	Carbon Control	M	Right	0.4975	0.995	0.199525	2	601.429	1970-02-01 09:51:23	1970-02-01 10:01:24	Carbon
	Results	120.00-180.00	378	Carbon Control	M	Left	1.7598	8.799	0.498812	5	601.429	1970-02-01 09:51:23	1970-02-01 10:01:24	Carbon
	Results	120.00-180.00	378	Carbon Control	M	Right	0.937	0.937	0.0997624	1	601.429	1970-02-01 09:51:23	1970-02-01 10:01:24	Carbon
	Results	180.00-240.00	378	Carbon Control	M	Left	3.20233	9.607	0.299287	3	601.429	1970-02-01 09:51:23	1970-02-01 10:01:24	Carbon
	Results	180.00-240.00	378	Carbon Control	M	Right	1.77167	5.315	0.299287	3	601.429	1970-02-01 09:51:23	1970-02-01 10:01:24	Carbon
	Results	240.00-300.00	378	Carbon Control	M	Left	0.988	0.988	0.0997624	1	601.429	1970-02-01 09:51:23	1970-02-01 10:01:24	Carbon
	Results	240.00-300.00	378	Carbon Control	M	Right	1.0145	4.058	0.39905	4	601.429	1970-02-01 09:51:23	1970-02-01 10:01:24	Carbon
	Results	300.00-360.00	378	Carbon Control	M	Left	4.7	4.7	0.0997624	1	601.429	1970-02-01 09:51:23	1970-02-01 10:01:24	Carbon
	Results	300.00-360.00	378	Carbon Control	M	Right	0.825333	2.476	0.299287	3	601.429	1970-02-01 09:51:23	1970-02-01 10:01:24	Carbon
	Results	360.00-420.00	378	Carbon Control	M	Left	1.95967	5.879	0.299287	3	601.429	1970-02-01 09:51:23	1970-02-01 10:01:24	Carbon
	Results	360.00-420.00	378	Carbon Control	M	Right	1.109	1.109	0.0997624	1	601.429	1970-02-01 09:51:23	1970-02-01 10:01:24	Carbon
	Results	420.00-480.00	378	Carbon Control	M	Left	1.753	1.753	0.0997624	1	601.429	1970-02-01 09:51:23	1970-02-01 10:01:24	Carbon
	Results	420.00-480.00	378	Carbon Control	M	Right	1.093	2.186	0.199525	2	601.429	1970-02-01 09:51:23	1970-02-01 10:01:24	Carbon
	Results	480.00-540.00	378	Carbon Control	M	Left	2.48167	7.445	0.299287	3	601.429	1970-02-01 09:51:23	1970-02-01 10:01:24	Carbon
	Results	480.00-540.00	378	Carbon Control	M	Right	0.585	1.17	0.199525	2	601.429	1970-02-01 09:51:23	1970-02-01 10:01:24	Carbon
	Results	540.00-600.00	378	Carbon Control	M	Left	0.8355	1.671	0.199525	2	601.429	1970-02-01 09:51:23	1970-02-01 10:01:24	Carbon
	Results	540.00-600.00	378	Carbon Control	M	Right	0	0	0	0	601.429	1970-02-01 09:51:23	1970-02-01 10:01:24	Carbon
	Results	0.00-60.00	385	Carbon Control	M	Left	0.297	0.297	0.0998336	1	601	1970-02-01 12:30:43	1970-02-01 12:40:44	Carbon
	Results	0.00-60.00	385	Carbon Control	M	Right	0.60525	2.421	0.399334	4	601	1970-02-01 12:30:43	1970-02-01 12:40:44	Carbon
	Results	60.00-120.00	385	Carbon Control	M	Left	1.015	1.015	0.0998336	1	601	1970-02-01 12:30:43	1970-02-01 12:40:44	Carbon
	Results	60.00-120.00	385	Carbon Control	M	Right	1.412	1.412	0.0998336	1	601	1970-02-01 12:30:43	1970-02-01 12:40:44	Carbon
	Results	120.00-180.00	385	Carbon Control	M	Left	0.777	4.662	0.599002	6	601	1970-02-01 12:30:43	1970-02-01 12:40:44	Carbon
	Results	120.00-180.00	385	Carbon Control	M	Right	0.4595	0.919	0.199667	2	601	1970-02-01 12:30:43	1970-02-01 12:40:44	Carbon
	Results	180.00-240.00	385	Carbon Control	M	Left	0.691667	2.075	0.299501	3	601	1970-02-01 12:30:43	1970-02-01 12:40:44	Carbon
	Results	180.00-240.00	385	Carbon Control	M	Right	1.95133	5.854	0.299501	3	601	1970-02-01 12:30:43	1970-02-01 12:40:44	Carbon
	Results	240.00-300.00	385	Carbon Control	M	Left	1.6215	6.486	0.399334	4	601	1970-02-01 12:30:43	1970-02-01 12:40:44	Carbon
	Results	240.00-300.00	385	Carbon Control	M	Right	0.49625	1.985	0.399334	4	601	1970-02-01 12:30:43	1970-02-01 12:40:44	Carbon
	Results	300.00-360.00	385	Carbon Control	M	Left	2.32525	9.301	0.399334	4	601	1970-02-01 12:30:43	1970-02-01 12:40:44	Carbon
	Results	300.00-360.00	385	Carbon Control	M	Right	2.18	2.18	0.0998336	1	601	1970-02-01 12:30:43	1970-02-01 12:40:44	Carbon
	Results	360.00-420.00	385	Carbon Control	M	Left	0.9784	4.892	0.499168	5	601	1970-02-01 12:30:43	1970-02-01 12:40:44	Carbon
	Results	360.00-420.00	385	Carbon Control	M	Right	0.3325	0.665	0.199667	2	601	1970-02-01 12:30:43	1970-02-01 12:40:44	Carbon
	Results	420.00-480.00	385	Carbon Control	M	Left	0.994429	6.961	0.698835	7	601	1970-02-01 12:30:43	1970-02-01 12:40:44	Carbon
	Results	420.00-480.00	385	Carbon Control	M	Right	1.2865	2.573	0.199667	2	601	1970-02-01 12:30:43	1970-02-01 12:40:44	Carbon
	Results	480.00-540.00	385	Carbon Control	M	Left	1.06783	6.407	0.599002	6	601	1970-02-01 12:30:43	1970-02-01 12:40:44	Carbon
	Results	480.00-540.00	385	Carbon Control	M	Right	0.94875	3.795	0.399334	4	601	1970-02-01 12:30:43	1970-02-01 12:40:44	Carbon
	Results	540.00-600.00	385	Carbon Control	M	Left	1.06533	6.392	0.599002	6	601	1970-02-01 12:30:43	1970-02-01 12:40:44	Carbon
	Results	540.00-600.00	385	Carbon Control	M	Right	1.14	2.28	0.199667	2	601	1970-02-01 12:30:43	1970-02-01 12:40:44	Carbon
	Results	0.00-60.00	301	Air Control	F	Left	0.722286	5.056	0.689872	7	608.809	1970-02-01 11:59:37	1970-02-01 12:09:46	Air
	Results	0.00-60.00	301	Air Control	F	Right	0.942	4.71	0.492765	5	608.809	1970-02-01 11:59:37	1970-02-01 12:09:46	Air
	Results	60.00-120.00	301	Air Control	F	Left	1.534	4.602	0.295659	3	608.809	1970-02-01 11:59:37	1970-02-01 12:09:46	Air
	Results	60.00-120.00	301	Air Control	F	Right	0.568	2.84	0.492765	5	608.809	1970-02-01 11:59:37	1970-02-01 12:09:46	Air
	Results	120.00-180.00	301	Air Control	F	Left	0.878167	5.269	0.591318	6	608.809	1970-02-01 11:59:37	1970-02-01 12:09:46	Air
	Results	120.00-180.00	301	Air Control	F	Right	0.7472	3.736	0.492765	5	608.809	1970-02-01 11:59:37	1970-02-01 12:09:46	Air
	Results	180.00-240.00	301	Air Control	F	Left	1.415	2.83	0.197106	2	608.809	1970-02-01 11:59:37	1970-02-01 12:09:46	Air
	Results	180.00-240.00	301	Air Control	F	Right	0.212	0.212	0.0985531	1	608.809	1970-02-01 11:59:37	1970-02-01 12:09:46	Air
	Results	240.00-300.00	301	Air Control	F	Left	1.68875	6.755	0.394212	4	608.809	1970-02-01 11:59:37	1970-02-01 12:09:46	Air
	Results	240.00-300.00	301	Air Control	F	Right	2.821	5.642	0.197106	2	608.809	1970-02-01 11:59:37	1970-02-01 12:09:46	Air
	Results	300.00-360.00	301	Air Control	F	Left	3.732	3.732	0.0985531	1	608.809	1970-02-01 11:59:37	1970-02-01 12:09:46	Air
	Results	300.00-360.00	301	Air Control	F	Right	3.1448	15.724	0.492765	5	608.809	1970-02-01 11:59:37	1970-02-01 12:09:46	Air
	Results	360.00-420.00	301	Air Control	F	Left	0.374	0.748	0.197106	2	608.809	1970-02-01 11:59:37	1970-02-01 12:09:46	Air
	Results	360.00-420.00	301	Air Control	F	Right	1.646	8.23	0.492765	5	608.809	1970-02-01 11:59:37	1970-02-01 12:09:46	Air
	Results	420.00-480.00	301	Air Control	F	Left	0.8435	1.687	0.197106	2	608.809	1970-02-01 11:59:37	1970-02-01 12:09:46	Air
	Results	420.00-480.00	301	Air Control	F	Right	3.4635	6.927	0.197106	2	608.809	1970-02-01 11:59:37	1970-02-01 12:09:46	Air
	Results	480.00-540.00	301	Air Control	F	Left	1.334	2.668	0.197106	2	608.809	1970-02-01 11:59:37	1970-02-01 12:09:46	Air
	Results	480.00-540.00	301	Air Control	F	Right	2.024	6.072	0.295659	3	608.809	1970-02-01 11:59:37	1970-02-01 12:09:46	Air
	Results	540.00-600.00	301	Air Control	F	Left	0	0	0	0	608.809	1970-02-01 11:59:37	1970-02-01 12:09:46	Air
	Results	540.00-600.00	301	Air Control	F	Right	2.3565	9.426	0.394212	4	608.809	1970-02-01 11:59:37	1970-02-01 12:09:46	Air
	Results	0.00-60.00	302	Air Control	F	Left	0.973	2.919	0.29812	3	603.784	1970-02-01 12:14:30	1970-02-01 12:24:34	Air
	Results	0.00-60.00	302	Air Control	F	Right	0.8835	1.767	0.198747	2	603.784	1970-02-01 12:14:30	1970-02-01 12:24:34	Air
	Results	60.00-120.00	302	Air Control	F	Left	0	0	0	0	603.784	1970-02-01 12:14:30	1970-02-01 12:24:34	Air
	Results	60.00-120.00	302	Air Control	F	Right	0	0	0	0	603.784	1970-02-01 12:14:30	1970-02-01 12:24:34	Air
	Results	120.00-180.00	302	Air Control	F	Left	0	0	0	0	603.784	1970-02-01 12:14:30	1970-02-01 12:24:34	Air
	Results	120.00-180.00	302	Air Control	F	Right	0	0	0	0	603.784	1970-02-01 12:14:30	1970-02-01 12:24:34	Air
	Results	180.00-240.00	302	Air Control	F	Left	0.741	2.964	0.397493	4	603.784	1970-02-01 12:14:30	1970-02-01 12:24:34	Air
	Results	180.00-240.00	302	Air Control	F	Right	0.946333	2.839	0.29812	3	603.784	1970-02-01 12:14:30	1970-02-01 12:24:34	Air
	Results	240.00-300.00	302	Air Control	F	Left	2.7846	13.923	0.496866	5	603.784	1970-02-01 12:14:30	1970-02-01 12:24:34	Air
	Results	240.00-300.00	302	Air Control	F	Right	1.9275	3.855	0.198747	2	603.784	1970-02-01 12:14:30	1970-02-01 12:24:34	Air
	Results	300.00-360.00	302	Air Control	F	Left	1.63217	9.793	0.59624	6	603.784	1970-02-01 12:14:30	1970-02-01 12:24:34	Air
	Results	300.00-360.00	302	Air Control	F	Right	0.451	1.353	0.29812	3	603.784	1970-02-01 12:14:30	1970-02-01 12:24:34	Air
	Results	360.00-420.00	302	Air Control	F	Left	1.83325	7.333	0.397493	4	603.784	1970-02-01 12:14:30	1970-02-01 12:24:34	Air
	Results	360.00-420.00	302	Air Control	F	Right	0.591667	1.775	0.29812	3	603.784	1970-02-01 12:14:30	1970-02-01 12:24:34	Air
	Results	420.00-480.00	302	Air Control	F	Left	1.65113	13.209	0.794986	8	603.784	1970-02-01 12:14:30	1970-02-01 12:24:34	Air
	Results	420.00-480.00	302	Air Control	F	Right	0.685	0.685	0.0993733	1	603.784	1970-02-01 12:14:30	1970-02-01 12:24:34	Air
	Results	480.00-540.00	302	Air Control	F	Left	1.52529	10.677	0.695613	7	603.784	1970-02-01 12:14:30	1970-02-01 12:24:34	Air
	Results	480.00-540.00	302	Air Control	F	Right	1.47067	4.412	0.29812	3	603.784	1970-02-01 12:14:30	1970-02-01 12:24:34	Air
	Results	540.00-600.00	302	Air Control	F	Left	0.365	0.365	0.0993733	1	603.784	1970-02-01 12:14:30	1970-02-01 12:24:34	Air
	Results	540.00-600.00	302	Air Control	F	Right	1.1165	6.699	0.59624	6	603.784	1970-02-01 12:14:30	1970-02-01 12:24:34	Air
	Results	0.00-60.00	304	Air Control	M	Left	0.696333	2.089	0.298936	3	602.135	1970-02-01 09:50:00	1970-02-01 10:00:02	Air
	Results	0.00-60.00	304	Air Control	M	Right	0.925	5.55	0.597873	6	602.135	1970-02-01 09:50:00	1970-02-01 10:00:02	Air
	Results	60.00-120.00	304	Air Control	M	Left	0.332	0.332	0.0996454	1	602.135	1970-02-01 09:50:00	1970-02-01 10:00:02	Air
	Results	60.00-120.00	304	Air Control	M	Right	1.43538	11.483	0.797163	8	602.135	1970-02-01 09:50:00	1970-02-01 10:00:02	Air
	Results	120.00-180.00	304	Air Control	M	Left	1.941	3.882	0.199291	2	602.135	1970-02-01 09:50:00	1970-02-01 10:00:02	Air
	Results	120.00-180.00	304	Air Control	M	Right	1.499	4.497	0.298936	3	602.135	1970-02-01 09:50:00	1970-02-01 10:00:02	Air
	Results	180.00-240.00	304	Air Control	M	Left	1.743	5.229	0.298936	3	602.135	1970-02-01 09:50:00	1970-02-01 10:00:02	Air
	Results	180.00-240.00	304	Air Control	M	Right	1.99733	11.984	0.597873	6	602.135	1970-02-01 09:50:00	1970-02-01 10:00:02	Air
	Results	240.00-300.00	304	Air Control	M	Left	1.568	1.568	0.0996454	1	602.135	1970-02-01 09:50:00	1970-02-01 10:00:02	Air
	Results	240.00-300.00	304	Air Control	M	Right	1.29833	3.895	0.298936	3	602.135	1970-02-01 09:50:00	1970-02-01 10:00:02	Air
	Results	300.00-360.00	304	Air Control	M	Left	0.463	1.389	0.298936	3	602.135	1970-02-01 09:50:00	1970-02-01 10:00:02	Air
	Results	300.00-360.00	304	Air Control	M	Right	1.499	5.996	0.398582	4	602.135	1970-02-01 09:50:00	1970-02-01 10:00:02	Air
	Results	360.00-420.00	304	Air Control	M	Left	2.969	2.969	0.0996454	1	602.135	1970-02-01 09:50:00	1970-02-01 10:00:02	Air
	Results	360.00-420.00	304	Air Control	M	Right	0	0	0	0	602.135	1970-02-01 09:50:00	1970-02-01 10:00:02	Air
	Results	420.00-480.00	304	Air Control	M	Left	1.15	3.45	0.298936	3	602.135	1970-02-01 09:50:00	1970-02-01 10:00:02	Air
	Results	420.00-480.00	304	Air Control	M	Right	5.243	15.729	0.298936	3	602.135	1970-02-01 09:50:00	1970-02-01 10:00:02	Air
	Results	480.00-540.00	304	Air Control	M	Left	1.025	1.025	0.0996454	1	602.135	1970-02-01 09:50:00	1970-02-01 10:00:02	Air
	Results	480.00-540.00	304	Air Control	M	Right	1.43367	4.301	0.298936	3	602.135	1970-02-01 09:50:00	1970-02-01 10:00:02	Air
	Results	540.00-600.00	304	Air Control	M	Left	2.13	2.13	0.0996454	1	602.135	1970-02-01 09:50:00	1970-02-01 10:00:02	Air
	Results	540.00-600.00	304	Air Control	M	Right	0.84	0.84	0.0996454	1	602.135	1970-02-01 09:50:00	1970-02-01 10:00:02	Air
	Results	0.00-60.00	305	Air Control	F	Left	0.8016	4.008	0.498803	5	601.44	1970-02-01 10:12:21	1970-02-01 10:22:22	Air
	Results	0.00-60.00	305	Air Control	F	Right	2.037	2.037	0.0997606	1	601.44	1970-02-01 10:12:21	1970-02-01 10:22:22	Air
	Results	60.00-120.00	305	Air Control	F	Left	0.547	0.547	0.0997606	1	601.44	1970-02-01 10:12:21	1970-02-01 10:22:22	Air
	Results	60.00-120.00	305	Air Control	F	Right	1.50925	6.037	0.399042	4	601.44	1970-02-01 10:12:21	1970-02-01 10:22:22	Air
	Results	120.00-180.00	305	Air Control	F	Left	0	0	0	0	601.44	1970-02-01 10:12:21	1970-02-01 10:22:22	Air
	Results	120.00-180.00	305	Air Control	F	Right	0.84	3.36	0.399042	4	601.44	1970-02-01 10:12:21	1970-02-01 10:22:22	Air
	Results	180.00-240.00	305	Air Control	F	Left	0.315	0.315	0.0997606	1	601.44	1970-02-01 10:12:21	1970-02-01 10:22:22	Air
	Results	180.00-240.00	305	Air Control	F	Right	0.42625	1.705	0.399042	4	601.44	1970-02-01 10:12:21	1970-02-01 10:22:22	Air
	Results	240.00-300.00	305	Air Control	F	Left	0	0	0	0	601.44	1970-02-01 10:12:21	1970-02-01 10:22:22	Air
	Results	240.00-300.00	305	Air Control	F	Right	0.4825	0.965	0.199521	2	601.44	1970-02-01 10:12:21	1970-02-01 10:22:22	Air
	Results	300.00-360.00	305	Air Control	F	Left	1.183	2.366	0.199521	2	601.44	1970-02-01 10:12:21	1970-02-01 10:22:22	Air
	Results	300.00-360.00	305	Air Control	F	Right	0.543667	1.631	0.299282	3	601.44	1970-02-01 10:12:21	1970-02-01 10:22:22	Air
	Results	360.00-420.00	305	Air Control	F	Left	0.684	0.684	0.0997606	1	601.44	1970-02-01 10:12:21	1970-02-01 10:22:22	Air
	Results	360.00-420.00	305	Air Control	F	Right	0	0	0	0	601.44	1970-02-01 10:12:21	1970-02-01 10:22:22	Air
	Results	420.00-480.00	305	Air Control	F	Left	0	0	0	0	601.44	1970-02-01 10:12:21	1970-02-01 10:22:22	Air
	Results	420.00-480.00	305	Air Control	F	Right	0.7735	1.547	0.199521	2	601.44	1970-02-01 10:12:21	1970-02-01 10:22:22	Air
	Results	480.00-540.00	305	Air Control	F	Left	0	0	0	0	601.44	1970-02-01 10:12:21	1970-02-01 10:22:22	Air
	Results	480.00-540.00	305	Air Control	F	Right	2.379	2.379	0.0997606	1	601.44	1970-02-01 10:12:21	1970-02-01 10:22:22	Air
	Results	540.00-600.00	305	Air Control	F	Left	0	0	0	0	601.44	1970-02-01 10:12:21	1970-02-01 10:22:22	Air
	Results	540.00-600.00	305	Air Control	F	Right	0.6215	1.243	0.199521	2	601.44	1970-02-01 10:12:21	1970-02-01 10:22:22	Air
	Results	0.00-60.00	306	Air Control	F	Left	0.531	1.062	0.193846	2	619.049	1970-02-01 10:37:53	1970-02-01 10:48:12	Air
	Results	0.00-60.00	306	Air Control	F	Right	0.2725	0.545	0.193846	2	619.049	1970-02-01 10:37:53	1970-02-01 10:48:12	Air
	Results	60.00-120.00	306	Air Control	F	Left	1.3405	5.362	0.387691	4	619.049	1970-02-01 10:37:53	1970-02-01 10:48:12	Air
	Results	60.00-120.00	306	Air Control	F	Right	0	0	0	0	619.049	1970-02-01 10:37:53	1970-02-01 10:48:12	Air
	Results	120.00-180.00	306	Air Control	F	Left	0.382	0.764	0.193846	2	619.049	1970-02-01 10:37:53	1970-02-01 10:48:12	Air
	Results	120.00-180.00	306	Air Control	F	Right	0.90775	3.631	0.387691	4	619.049	1970-02-01 10:37:53	1970-02-01 10:48:12	Air
	Results	180.00-240.00	306	Air Control	F	Left	0.835333	5.012	0.581537	6	619.049	1970-02-01 10:37:53	1970-02-01 10:48:12	Air
	Results	180.00-240.00	306	Air Control	F	Right	0.551	0.551	0.0969229	1	619.049	1970-02-01 10:37:53	1970-02-01 10:48:12	Air
	Results	240.00-300.00	306	Air Control	F	Left	0.374	0.748	0.193846	2	619.049	1970-02-01 10:37:53	1970-02-01 10:48:12	Air
	Results	240.00-300.00	306	Air Control	F	Right	0.336167	2.017	0.581537	6	619.049	1970-02-01 10:37:53	1970-02-01 10:48:12	Air
	Results	300.00-360.00	306	Air Control	F	Left	0.4025	0.805	0.193846	2	619.049	1970-02-01 10:37:53	1970-02-01 10:48:12	Air
	Results	300.00-360.00	306	Air Control	F	Right	0.9155	1.831	0.193846	2	619.049	1970-02-01 10:37:53	1970-02-01 10:48:12	Air
	Results	360.00-420.00	306	Air Control	F	Left	1.54614	10.823	0.67846	7	619.049	1970-02-01 10:37:53	1970-02-01 10:48:12	Air
	Results	360.00-420.00	306	Air Control	F	Right	0.746333	2.239	0.290769	3	619.049	1970-02-01 10:37:53	1970-02-01 10:48:12	Air
	Results	420.00-480.00	306	Air Control	F	Left	1.5105	3.021	0.193846	2	619.049	1970-02-01 10:37:53	1970-02-01 10:48:12	Air
	Results	420.00-480.00	306	Air Control	F	Right	0.535	1.605	0.290769	3	619.049	1970-02-01 10:37:53	1970-02-01 10:48:12	Air
	Results	480.00-540.00	306	Air Control	F	Left	1.283	2.566	0.193846	2	619.049	1970-02-01 10:37:53	1970-02-01 10:48:12	Air
	Results	480.00-540.00	306	Air Control	F	Right	1.52325	6.093	0.387691	4	619.049	1970-02-01 10:37:53	1970-02-01 10:48:12	Air
	Results	540.00-600.00	306	Air Control	F	Left	2.6	10.4	0.387691	4	619.049	1970-02-01 10:37:53	1970-02-01 10:48:12	Air
	Results	540.00-600.00	306	Air Control	F	Right	0.6725	1.345	0.193846	2	619.049	1970-02-01 10:37:53	1970-02-01 10:48:12	Air
	Results	0.00-60.00	307	Air Control	M	Left	0.363	0.726	0.198393	2	604.859	1970-02-01 10:05:26	1970-02-01 10:15:31	Air
	Results	0.00-60.00	307	Air Control	M	Right	0.6785	2.714	0.396787	4	604.859	1970-02-01 10:05:26	1970-02-01 10:15:31	Air
	Results	60.00-120.00	307	Air Control	M	Left	0	0	0	0	604.859	1970-02-01 10:05:26	1970-02-01 10:15:31	Air
	Results	60.00-120.00	307	Air Control	M	Right	0.904	0.904	0.0991967	1	604.859	1970-02-01 10:05:26	1970-02-01 10:15:31	Air
	Results	120.00-180.00	307	Air Control	M	Left	0.308	0.308	0.0991967	1	604.859	1970-02-01 10:05:26	1970-02-01 10:15:31	Air
	Results	120.00-180.00	307	Air Control	M	Right	0.625333	1.876	0.29759	3	604.859	1970-02-01 10:05:26	1970-02-01 10:15:31	Air
	Results	180.00-240.00	307	Air Control	M	Left	0	0	0	0	604.859	1970-02-01 10:05:26	1970-02-01 10:15:31	Air
	Results	180.00-240.00	307	Air Control	M	Right	1.271	3.813	0.29759	3	604.859	1970-02-01 10:05:26	1970-02-01 10:15:31	Air
	Results	240.00-300.00	307	Air Control	M	Left	0.865333	2.596	0.29759	3	604.859	1970-02-01 10:05:26	1970-02-01 10:15:31	Air
	Results	240.00-300.00	307	Air Control	M	Right	1.257	1.257	0.0991967	1	604.859	1970-02-01 10:05:26	1970-02-01 10:15:31	Air
	Results	300.00-360.00	307	Air Control	M	Left	1.3085	5.234	0.396787	4	604.859	1970-02-01 10:05:26	1970-02-01 10:15:31	Air
	Results	300.00-360.00	307	Air Control	M	Right	0.540667	1.622	0.29759	3	604.859	1970-02-01 10:05:26	1970-02-01 10:15:31	Air
	Results	360.00-420.00	307	Air Control	M	Left	0	0	0	0	604.859	1970-02-01 10:05:26	1970-02-01 10:15:31	Air
	Results	360.00-420.00	307	Air Control	M	Right	0.398	0.398	0.0991967	1	604.859	1970-02-01 10:05:26	1970-02-01 10:15:31	Air
	Results	420.00-480.00	307	Air Control	M	Left	1.709	1.709	0.0991967	1	604.859	1970-02-01 10:05:26	1970-02-01 10:15:31	Air
	Results	420.00-480.00	307	Air Control	M	Right	0.426	0.426	0.0991967	1	604.859	1970-02-01 10:05:26	1970-02-01 10:15:31	Air
	Results	480.00-540.00	307	Air Control	M	Left	0.851	0.851	0.0991967	1	604.859	1970-02-01 10:05:26	1970-02-01 10:15:31	Air
	Results	480.00-540.00	307	Air Control	M	Right	1.498	2.996	0.198393	2	604.859	1970-02-01 10:05:26	1970-02-01 10:15:31	Air
	Results	540.00-600.00	307	Air Control	M	Left	0.534	0.534	0.0991967	1	604.859	1970-02-01 10:05:26	1970-02-01 10:15:31	Air
	Results	540.00-600.00	307	Air Control	M	Right	0.91	1.82	0.198393	2	604.859	1970-02-01 10:05:26	1970-02-01 10:15:31	Air
	Results	0.00-60.00	308	Air Control	M	Left	0.792333	2.377	0.297879	3	604.273	1970-02-01 10:18:17	1970-02-01 10:28:21	Air
	Results	0.00-60.00	308	Air Control	M	Right	1.25625	5.025	0.397171	4	604.273	1970-02-01 10:18:17	1970-02-01 10:28:21	Air
	Results	60.00-120.00	308	Air Control	M	Left	0.436667	1.31	0.297879	3	604.273	1970-02-01 10:18:17	1970-02-01 10:28:21	Air
	Results	60.00-120.00	308	Air Control	M	Right	0.95825	3.833	0.397171	4	604.273	1970-02-01 10:18:17	1970-02-01 10:28:21	Air
	Results	120.00-180.00	308	Air Control	M	Left	1.50467	4.514	0.297879	3	604.273	1970-02-01 10:18:17	1970-02-01 10:28:21	Air
	Results	120.00-180.00	308	Air Control	M	Right	1.01325	4.053	0.397171	4	604.273	1970-02-01 10:18:17	1970-02-01 10:28:21	Air
	Results	180.00-240.00	308	Air Control	M	Left	1.1115	4.446	0.397171	4	604.273	1970-02-01 10:18:17	1970-02-01 10:28:21	Air
	Results	180.00-240.00	308	Air Control	M	Right	0.716	2.148	0.297879	3	604.273	1970-02-01 10:18:17	1970-02-01 10:28:21	Air
	Results	240.00-300.00	308	Air Control	M	Left	0.799333	2.398	0.297879	3	604.273	1970-02-01 10:18:17	1970-02-01 10:28:21	Air
	Results	240.00-300.00	308	Air Control	M	Right	2.20267	6.608	0.297879	3	604.273	1970-02-01 10:18:17	1970-02-01 10:28:21	Air
	Results	300.00-360.00	308	Air Control	M	Left	1.279	5.116	0.397171	4	604.273	1970-02-01 10:18:17	1970-02-01 10:28:21	Air
	Results	300.00-360.00	308	Air Control	M	Right	0	0	0	0	604.273	1970-02-01 10:18:17	1970-02-01 10:28:21	Air
	Results	360.00-420.00	308	Air Control	M	Left	0.5908	2.954	0.496464	5	604.273	1970-02-01 10:18:17	1970-02-01 10:28:21	Air
	Results	360.00-420.00	308	Air Control	M	Right	0.312	0.312	0.0992929	1	604.273	1970-02-01 10:18:17	1970-02-01 10:28:21	Air
	Results	420.00-480.00	308	Air Control	M	Left	1.15	5.75	0.496464	5	604.273	1970-02-01 10:18:17	1970-02-01 10:28:21	Air
	Results	420.00-480.00	308	Air Control	M	Right	1.0755	2.151	0.198586	2	604.273	1970-02-01 10:18:17	1970-02-01 10:28:21	Air
	Results	480.00-540.00	308	Air Control	M	Left	0.5255	1.051	0.198586	2	604.273	1970-02-01 10:18:17	1970-02-01 10:28:21	Air
	Results	480.00-540.00	308	Air Control	M	Right	0.442667	1.328	0.297879	3	604.273	1970-02-01 10:18:17	1970-02-01 10:28:21	Air
	Results	540.00-600.00	308	Air Control	M	Left	0.878	0.878	0.0992929	1	604.273	1970-02-01 10:18:17	1970-02-01 10:28:21	Air
	Results	540.00-600.00	308	Air Control	M	Right	0.643333	1.93	0.297879	3	604.273	1970-02-01 10:18:17	1970-02-01 10:28:21	Air
	Results	0.00-60.00	309	Air Control	M	Left	1.341	2.682	0.199238	2	602.296	1970-02-01 11:33:21	1970-02-01 11:43:23	Air
	Results	0.00-60.00	309	Air Control	M	Right	1.026	2.052	0.199238	2	602.296	1970-02-01 11:33:21	1970-02-01 11:43:23	Air
	Results	60.00-120.00	309	Air Control	M	Left	0.397	0.397	0.0996188	1	602.296	1970-02-01 11:33:21	1970-02-01 11:43:23	Air
	Results	60.00-120.00	309	Air Control	M	Right	0	0	0	0	602.296	1970-02-01 11:33:21	1970-02-01 11:43:23	Air
	Results	120.00-180.00	309	Air Control	M	Left	1.15113	9.209	0.79695	8	602.296	1970-02-01 11:33:21	1970-02-01 11:43:23	Air
	Results	120.00-180.00	309	Air Control	M	Right	1.2882	6.441	0.498094	5	602.296	1970-02-01 11:33:21	1970-02-01 11:43:23	Air
	Results	180.00-240.00	309	Air Control	M	Left	1.4265	5.706	0.398475	4	602.296	1970-02-01 11:33:21	1970-02-01 11:43:23	Air
	Results	180.00-240.00	309	Air Control	M	Right	1.06433	3.193	0.298856	3	602.296	1970-02-01 11:33:21	1970-02-01 11:43:23	Air
	Results	240.00-300.00	309	Air Control	M	Left	2.414	9.656	0.398475	4	602.296	1970-02-01 11:33:21	1970-02-01 11:43:23	Air
	Results	240.00-300.00	309	Air Control	M	Right	0.687	2.061	0.298856	3	602.296	1970-02-01 11:33:21	1970-02-01 11:43:23	Air
	Results	300.00-360.00	309	Air Control	M	Left	0	0	0	0	602.296	1970-02-01 11:33:21	1970-02-01 11:43:23	Air
	Results	300.00-360.00	309	Air Control	M	Right	1.684	5.052	0.298856	3	602.296	1970-02-01 11:33:21	1970-02-01 11:43:23	Air
	Results	360.00-420.00	309	Air Control	M	Left	3.106	6.212	0.199238	2	602.296	1970-02-01 11:33:21	1970-02-01 11:43:23	Air
	Results	360.00-420.00	309	Air Control	M	Right	0.6075	1.215	0.199238	2	602.296	1970-02-01 11:33:21	1970-02-01 11:43:23	Air
	Results	420.00-480.00	309	Air Control	M	Left	1.156	3.468	0.298856	3	602.296	1970-02-01 11:33:21	1970-02-01 11:43:23	Air
	Results	420.00-480.00	309	Air Control	M	Right	1.545	4.635	0.298856	3	602.296	1970-02-01 11:33:21	1970-02-01 11:43:23	Air
	Results	480.00-540.00	309	Air Control	M	Left	19.058	38.116	0.199238	2	602.296	1970-02-01 11:33:21	1970-02-01 11:43:23	Air
	Results	480.00-540.00	309	Air Control	M	Right	0.355	0.355	0.0996188	1	602.296	1970-02-01 11:33:21	1970-02-01 11:43:23	Air
	Results	540.00-600.00	309	Air Control	M	Left	0.456	0.456	0.0996188	1	602.296	1970-02-01 11:33:21	1970-02-01 11:43:23	Air
	Results	540.00-600.00	309	Air Control	M	Right	0.53	1.06	0.199238	2	602.296	1970-02-01 11:33:21	1970-02-01 11:43:23	Air
	Results	0.00-60.00	311	Air Control	F	Left	0.95225	3.809	0.398794	4	601.815	1970-02-01 08:53:03	1970-02-01 09:03:05	Air
	Results	0.00-60.00	311	Air Control	F	Right	0.514667	1.544	0.299095	3	601.815	1970-02-01 08:53:03	1970-02-01 09:03:05	Air
	Results	60.00-120.00	311	Air Control	F	Left	2.63425	10.537	0.398794	4	601.815	1970-02-01 08:53:03	1970-02-01 09:03:05	Air
	Results	60.00-120.00	311	Air Control	F	Right	3.1425	6.285	0.199397	2	601.815	1970-02-01 08:53:03	1970-02-01 09:03:05	Air
	Results	120.00-180.00	311	Air Control	F	Left	1.6205	6.482	0.398794	4	601.815	1970-02-01 08:53:03	1970-02-01 09:03:05	Air
	Results	120.00-180.00	311	Air Control	F	Right	0.8894	4.447	0.498492	5	601.815	1970-02-01 08:53:03	1970-02-01 09:03:05	Air
	Results	180.00-240.00	311	Air Control	F	Left	3.55067	10.652	0.299095	3	601.815	1970-02-01 08:53:03	1970-02-01 09:03:05	Air
	Results	180.00-240.00	311	Air Control	F	Right	0.976	0.976	0.0996984	1	601.815	1970-02-01 08:53:03	1970-02-01 09:03:05	Air
	Results	240.00-300.00	311	Air Control	F	Left	2.025	4.05	0.199397	2	601.815	1970-02-01 08:53:03	1970-02-01 09:03:05	Air
	Results	240.00-300.00	311	Air Control	F	Right	0.465	0.465	0.0996984	1	601.815	1970-02-01 08:53:03	1970-02-01 09:03:05	Air
	Results	300.00-360.00	311	Air Control	F	Left	2.4632	12.316	0.498492	5	601.815	1970-02-01 08:53:03	1970-02-01 09:03:05	Air
	Results	300.00-360.00	311	Air Control	F	Right	5.29133	15.874	0.299095	3	601.815	1970-02-01 08:53:03	1970-02-01 09:03:05	Air
	Results	360.00-420.00	311	Air Control	F	Left	0.3565	0.713	0.199397	2	601.815	1970-02-01 08:53:03	1970-02-01 09:03:05	Air
	Results	360.00-420.00	311	Air Control	F	Right	0.6655	1.331	0.199397	2	601.815	1970-02-01 08:53:03	1970-02-01 09:03:05	Air
	Results	420.00-480.00	311	Air Control	F	Left	3.59	10.77	0.299095	3	601.815	1970-02-01 08:53:03	1970-02-01 09:03:05	Air
	Results	420.00-480.00	311	Air Control	F	Right	2.41167	7.235	0.299095	3	601.815	1970-02-01 08:53:03	1970-02-01 09:03:05	Air
	Results	480.00-540.00	311	Air Control	F	Left	2.278	2.278	0.0996984	1	601.815	1970-02-01 08:53:03	1970-02-01 09:03:05	Air
	Results	480.00-540.00	311	Air Control	F	Right	0	0	0	0	601.815	1970-02-01 08:53:03	1970-02-01 09:03:05	Air
	Results	540.00-600.00	311	Air Control	F	Left	2.26633	6.799	0.299095	3	601.815	1970-02-01 08:53:03	1970-02-01 09:03:05	Air
	Results	540.00-600.00	311	Air Control	F	Right	0.890667	2.672	0.299095	3	601.815	1970-02-01 08:53:03	1970-02-01 09:03:05	Air
	Results	0.00-60.00	323	Carbon Control	F	Left	0.9045	3.618	0.399277	4	601.087	1970-02-01 10:41:23	1970-02-01 10:51:24	Carbon
	Results	0.00-60.00	323	Carbon Control	F	Right	0.65475	2.619	0.399277	4	601.087	1970-02-01 10:41:23	1970-02-01 10:51:24	Carbon
	Results	60.00-120.00	323	Carbon Control	F	Left	0.4428	2.214	0.499096	5	601.087	1970-02-01 10:41:23	1970-02-01 10:51:24	Carbon
	Results	60.00-120.00	323	Carbon Control	F	Right	0.649667	1.949	0.299457	3	601.087	1970-02-01 10:41:23	1970-02-01 10:51:24	Carbon
	Results	120.00-180.00	323	Carbon Control	F	Left	3.046	18.276	0.598915	6	601.087	1970-02-01 10:41:23	1970-02-01 10:51:24	Carbon
	Results	120.00-180.00	323	Carbon Control	F	Right	0	0	0	0	601.087	1970-02-01 10:41:23	1970-02-01 10:51:24	Carbon
	Results	180.00-240.00	323	Carbon Control	F	Left	0.5596	2.798	0.499096	5	601.087	1970-02-01 10:41:23	1970-02-01 10:51:24	Carbon
	Results	180.00-240.00	323	Carbon Control	F	Right	1.435	2.87	0.199638	2	601.087	1970-02-01 10:41:23	1970-02-01 10:51:24	Carbon
	Results	240.00-300.00	323	Carbon Control	F	Left	1.0835	2.167	0.199638	2	601.087	1970-02-01 10:41:23	1970-02-01 10:51:24	Carbon
	Results	240.00-300.00	323	Carbon Control	F	Right	1.4105	2.821	0.199638	2	601.087	1970-02-01 10:41:23	1970-02-01 10:51:24	Carbon
	Results	300.00-360.00	323	Carbon Control	F	Left	1.168	3.504	0.299457	3	601.087	1970-02-01 10:41:23	1970-02-01 10:51:24	Carbon
	Results	300.00-360.00	323	Carbon Control	F	Right	0.507	1.014	0.199638	2	601.087	1970-02-01 10:41:23	1970-02-01 10:51:24	Carbon
	Results	360.00-420.00	323	Carbon Control	F	Left	1.4035	2.807	0.199638	2	601.087	1970-02-01 10:41:23	1970-02-01 10:51:24	Carbon
	Results	360.00-420.00	323	Carbon Control	F	Right	0.7435	1.487	0.199638	2	601.087	1970-02-01 10:41:23	1970-02-01 10:51:24	Carbon
	Results	420.00-480.00	323	Carbon Control	F	Left	0.774	2.322	0.299457	3	601.087	1970-02-01 10:41:23	1970-02-01 10:51:24	Carbon
	Results	420.00-480.00	323	Carbon Control	F	Right	0.888	1.776	0.199638	2	601.087	1970-02-01 10:41:23	1970-02-01 10:51:24	Carbon
	Results	480.00-540.00	323	Carbon Control	F	Left	0	0	0	0	601.087	1970-02-01 10:41:23	1970-02-01 10:51:24	Carbon
	Results	480.00-540.00	323	Carbon Control	F	Right	0.451	1.353	0.299457	3	601.087	1970-02-01 10:41:23	1970-02-01 10:51:24	Carbon
	Results	540.00-600.00	323	Carbon Control	F	Left	0.721	1.442	0.199638	2	601.087	1970-02-01 10:41:23	1970-02-01 10:51:24	Carbon
	Results	540.00-600.00	323	Carbon Control	F	Right	0.166	0.166	0.0998192	1	601.087	1970-02-01 10:41:23	1970-02-01 10:51:24	Carbon
	Results	0.00-60.00	324	Carbon Control	F	Left	1.13886	7.972	0.698109	7	601.625	1970-02-01 08:44:41	1970-02-01 08:54:43	Carbon
	Results	0.00-60.00	324	Carbon Control	F	Right	0.377	0.754	0.19946	2	601.625	1970-02-01 08:44:41	1970-02-01 08:54:43	Carbon
	Results	60.00-120.00	324	Carbon Control	F	Left	0.929	0.929	0.0997299	1	601.625	1970-02-01 08:44:41	1970-02-01 08:54:43	Carbon
	Results	60.00-120.00	324	Carbon Control	F	Right	2.41967	7.259	0.29919	3	601.625	1970-02-01 08:44:41	1970-02-01 08:54:43	Carbon
	Results	120.00-180.00	324	Carbon Control	F	Left	0	0	0	0	601.625	1970-02-01 08:44:41	1970-02-01 08:54:43	Carbon
	Results	120.00-180.00	324	Carbon Control	F	Right	1.011	1.011	0.0997299	1	601.625	1970-02-01 08:44:41	1970-02-01 08:54:43	Carbon
	Results	180.00-240.00	324	Carbon Control	F	Left	4.134	8.268	0.19946	2	601.625	1970-02-01 08:44:41	1970-02-01 08:54:43	Carbon
	Results	180.00-240.00	324	Carbon Control	F	Right	0.556333	1.669	0.29919	3	601.625	1970-02-01 08:44:41	1970-02-01 08:54:43	Carbon
	Results	240.00-300.00	324	Carbon Control	F	Left	2.086	14.602	0.698109	7	601.625	1970-02-01 08:44:41	1970-02-01 08:54:43	Carbon
	Results	240.00-300.00	324	Carbon Control	F	Right	0.638	0.638	0.0997299	1	601.625	1970-02-01 08:44:41	1970-02-01 08:54:43	Carbon
	Results	300.00-360.00	324	Carbon Control	F	Left	3.997	3.997	0.0997299	1	601.625	1970-02-01 08:44:41	1970-02-01 08:54:43	Carbon
	Results	300.00-360.00	324	Carbon Control	F	Right	2.45133	14.708	0.598379	6	601.625	1970-02-01 08:44:41	1970-02-01 08:54:43	Carbon
	Results	360.00-420.00	324	Carbon Control	F	Left	3.606	14.424	0.39892	4	601.625	1970-02-01 08:44:41	1970-02-01 08:54:43	Carbon
	Results	360.00-420.00	324	Carbon Control	F	Right	2.1615	4.323	0.19946	2	601.625	1970-02-01 08:44:41	1970-02-01 08:54:43	Carbon
	Results	420.00-480.00	324	Carbon Control	F	Left	2.099	12.594	0.598379	6	601.625	1970-02-01 08:44:41	1970-02-01 08:54:43	Carbon
	Results	420.00-480.00	324	Carbon Control	F	Right	2.06667	6.2	0.29919	3	601.625	1970-02-01 08:44:41	1970-02-01 08:54:43	Carbon
	Results	480.00-540.00	324	Carbon Control	F	Left	3.18	6.36	0.19946	2	601.625	1970-02-01 08:44:41	1970-02-01 08:54:43	Carbon
	Results	480.00-540.00	324	Carbon Control	F	Right	1.70733	5.122	0.29919	3	601.625	1970-02-01 08:44:41	1970-02-01 08:54:43	Carbon
	Results	540.00-600.00	324	Carbon Control	F	Left	1.43475	5.739	0.39892	4	601.625	1970-02-01 08:44:41	1970-02-01 08:54:43	Carbon
	Results	540.00-600.00	324	Carbon Control	F	Right	0	0	0	0	601.625	1970-02-01 08:44:41	1970-02-01 08:54:43	Carbon
	Results	0.00-60.00	327	Carbon Control	F	Left	1.548	3.096	0.19937	2	601.897	1970-02-01 09:05:14	1970-02-01 09:15:16	Carbon
	Results	0.00-60.00	327	Carbon Control	F	Right	1.319	2.638	0.19937	2	601.897	1970-02-01 09:05:14	1970-02-01 09:15:16	Carbon
	Results	60.00-120.00	327	Carbon Control	F	Left	1.406	1.406	0.0996848	1	601.897	1970-02-01 09:05:14	1970-02-01 09:15:16	Carbon
	Results	60.00-120.00	327	Carbon Control	F	Right	0.765	2.295	0.299054	3	601.897	1970-02-01 09:05:14	1970-02-01 09:15:16	Carbon
	Results	120.00-180.00	327	Carbon Control	F	Left	1.229	2.458	0.19937	2	601.897	1970-02-01 09:05:14	1970-02-01 09:15:16	Carbon
	Results	120.00-180.00	327	Carbon Control	F	Right	1.006	2.012	0.19937	2	601.897	1970-02-01 09:05:14	1970-02-01 09:15:16	Carbon
	Results	180.00-240.00	327	Carbon Control	F	Left	0	0	0	0	601.897	1970-02-01 09:05:14	1970-02-01 09:15:16	Carbon
	Results	180.00-240.00	327	Carbon Control	F	Right	2.95667	8.87	0.299054	3	601.897	1970-02-01 09:05:14	1970-02-01 09:15:16	Carbon
	Results	240.00-300.00	327	Carbon Control	F	Left	1.76	3.52	0.19937	2	601.897	1970-02-01 09:05:14	1970-02-01 09:15:16	Carbon
	Results	240.00-300.00	327	Carbon Control	F	Right	0.5635	1.127	0.19937	2	601.897	1970-02-01 09:05:14	1970-02-01 09:15:16	Carbon
	Results	300.00-360.00	327	Carbon Control	F	Left	0	0	0	0	601.897	1970-02-01 09:05:14	1970-02-01 09:15:16	Carbon
	Results	300.00-360.00	327	Carbon Control	F	Right	3.129	12.516	0.398739	4	601.897	1970-02-01 09:05:14	1970-02-01 09:15:16	Carbon
	Results	360.00-420.00	327	Carbon Control	F	Left	1.5758	7.879	0.498424	5	601.897	1970-02-01 09:05:14	1970-02-01 09:15:16	Carbon
	Results	360.00-420.00	327	Carbon Control	F	Right	4.5	4.5	0.0996848	1	601.897	1970-02-01 09:05:14	1970-02-01 09:15:16	Carbon
	Results	420.00-480.00	327	Carbon Control	F	Left	0	0	0	0	601.897	1970-02-01 09:05:14	1970-02-01 09:15:16	Carbon
	Results	420.00-480.00	327	Carbon Control	F	Right	1.3195	2.639	0.19937	2	601.897	1970-02-01 09:05:14	1970-02-01 09:15:16	Carbon
	Results	480.00-540.00	327	Carbon Control	F	Left	0	0	0	0	601.897	1970-02-01 09:05:14	1970-02-01 09:15:16	Carbon
	Results	480.00-540.00	327	Carbon Control	F	Right	0	0	0	0	601.897	1970-02-01 09:05:14	1970-02-01 09:15:16	Carbon
	Results	540.00-600.00	327	Carbon Control	F	Left	0	0	0	0	601.897	1970-02-01 09:05:14	1970-02-01 09:15:16	Carbon
	Results	540.00-600.00	327	Carbon Control	F	Right	0	0	0	0	601.897	1970-02-01 09:05:14	1970-02-01 09:15:16	Carbon
	Results	0.00-60.00	328	Carbon Control	F	Left	0.317	0.317	0.0998441	1	600.937	1970-02-01 09:18:01	1970-02-01 09:28:02	Carbon
	Results	0.00-60.00	328	Carbon Control	F	Right	0.991	0.991	0.0998441	1	600.937	1970-02-01 09:18:01	1970-02-01 09:28:02	Carbon
	Results	60.00-120.00	328	Carbon Control	F	Left	2.023	6.069	0.299532	3	600.937	1970-02-01 09:18:01	1970-02-01 09:28:02	Carbon
	Results	60.00-120.00	328	Carbon Control	F	Right	1.0495	2.099	0.199688	2	600.937	1970-02-01 09:18:01	1970-02-01 09:28:02	Carbon
	Results	120.00-180.00	328	Carbon Control	F	Left	1.752	5.256	0.299532	3	600.937	1970-02-01 09:18:01	1970-02-01 09:28:02	Carbon
	Results	120.00-180.00	328	Carbon Control	F	Right	0	0	0	0	600.937	1970-02-01 09:18:01	1970-02-01 09:28:02	Carbon
	Results	180.00-240.00	328	Carbon Control	F	Left	0.41	0.82	0.199688	2	600.937	1970-02-01 09:18:01	1970-02-01 09:28:02	Carbon
	Results	180.00-240.00	328	Carbon Control	F	Right	1.539	1.539	0.0998441	1	600.937	1970-02-01 09:18:01	1970-02-01 09:28:02	Carbon
	Results	240.00-300.00	328	Carbon Control	F	Left	0.299	0.299	0.0998441	1	600.937	1970-02-01 09:18:01	1970-02-01 09:28:02	Carbon
	Results	240.00-300.00	328	Carbon Control	F	Right	1.346	2.692	0.199688	2	600.937	1970-02-01 09:18:01	1970-02-01 09:28:02	Carbon
	Results	300.00-360.00	328	Carbon Control	F	Left	1.7408	8.704	0.49922	5	600.937	1970-02-01 09:18:01	1970-02-01 09:28:02	Carbon
	Results	300.00-360.00	328	Carbon Control	F	Right	1.246	1.246	0.0998441	1	600.937	1970-02-01 09:18:01	1970-02-01 09:28:02	Carbon
	Results	360.00-420.00	328	Carbon Control	F	Left	0	0	0	0	600.937	1970-02-01 09:18:01	1970-02-01 09:28:02	Carbon
	Results	360.00-420.00	328	Carbon Control	F	Right	1.209	2.418	0.199688	2	600.937	1970-02-01 09:18:01	1970-02-01 09:28:02	Carbon
	Results	420.00-480.00	328	Carbon Control	F	Left	0	0	0	0	600.937	1970-02-01 09:18:01	1970-02-01 09:28:02	Carbon
	Results	420.00-480.00	328	Carbon Control	F	Right	1.93643	13.555	0.698909	7	600.937	1970-02-01 09:18:01	1970-02-01 09:28:02	Carbon
	Results	480.00-540.00	328	Carbon Control	F	Left	0.6045	1.209	0.199688	2	600.937	1970-02-01 09:18:01	1970-02-01 09:28:02	Carbon
	Results	480.00-540.00	328	Carbon Control	F	Right	0.401	0.401	0.0998441	1	600.937	1970-02-01 09:18:01	1970-02-01 09:28:02	Carbon
	Results	540.00-600.00	328	Carbon Control	F	Left	0.6385	1.277	0.199688	2	600.937	1970-02-01 09:18:01	1970-02-01 09:28:02	Carbon
	Results	540.00-600.00	328	Carbon Control	F	Right	0.803333	2.41	0.299532	3	600.937	1970-02-01 09:18:01	1970-02-01 09:28:02	Carbon
	Results	0.00-60.00	330	Carbon Control	M	Left	0.6332	3.166	0.498966	5	601.243	1970-02-01 09:31:01	1970-02-01 09:41:02	Carbon
	Results	0.00-60.00	330	Carbon Control	M	Right	0.796429	5.575	0.698553	7	601.243	1970-02-01 09:31:01	1970-02-01 09:41:02	Carbon
	Results	60.00-120.00	330	Carbon Control	M	Left	1.68033	10.082	0.59876	6	601.243	1970-02-01 09:31:01	1970-02-01 09:41:02	Carbon
	Results	60.00-120.00	330	Carbon Control	M	Right	0.7715	1.543	0.199587	2	601.243	1970-02-01 09:31:01	1970-02-01 09:41:02	Carbon
	Results	120.00-180.00	330	Carbon Control	M	Left	0.72075	2.883	0.399173	4	601.243	1970-02-01 09:31:01	1970-02-01 09:41:02	Carbon
	Results	120.00-180.00	330	Carbon Control	M	Right	0.724667	4.348	0.59876	6	601.243	1970-02-01 09:31:01	1970-02-01 09:41:02	Carbon
	Results	180.00-240.00	330	Carbon Control	M	Left	1.9195	11.517	0.59876	6	601.243	1970-02-01 09:31:01	1970-02-01 09:41:02	Carbon
	Results	180.00-240.00	330	Carbon Control	M	Right	2.4238	12.119	0.498966	5	601.243	1970-02-01 09:31:01	1970-02-01 09:41:02	Carbon
	Results	240.00-300.00	330	Carbon Control	M	Left	1.7878	8.939	0.498966	5	601.243	1970-02-01 09:31:01	1970-02-01 09:41:02	Carbon
	Results	240.00-300.00	330	Carbon Control	M	Right	1.946	3.892	0.199587	2	601.243	1970-02-01 09:31:01	1970-02-01 09:41:02	Carbon
	Results	300.00-360.00	330	Carbon Control	M	Left	1.5688	7.844	0.498966	5	601.243	1970-02-01 09:31:01	1970-02-01 09:41:02	Carbon
	Results	300.00-360.00	330	Carbon Control	M	Right	1.3514	6.757	0.498966	5	601.243	1970-02-01 09:31:01	1970-02-01 09:41:02	Carbon
	Results	360.00-420.00	330	Carbon Control	M	Left	0.881667	2.645	0.29938	3	601.243	1970-02-01 09:31:01	1970-02-01 09:41:02	Carbon
	Results	360.00-420.00	330	Carbon Control	M	Right	0.6175	1.235	0.199587	2	601.243	1970-02-01 09:31:01	1970-02-01 09:41:02	Carbon
	Results	420.00-480.00	330	Carbon Control	M	Left	0.930667	2.792	0.29938	3	601.243	1970-02-01 09:31:01	1970-02-01 09:41:02	Carbon
	Results	420.00-480.00	330	Carbon Control	M	Right	1.00675	4.027	0.399173	4	601.243	1970-02-01 09:31:01	1970-02-01 09:41:02	Carbon
	Results	480.00-540.00	330	Carbon Control	M	Left	2.968	5.936	0.199587	2	601.243	1970-02-01 09:31:01	1970-02-01 09:41:02	Carbon
	Results	480.00-540.00	330	Carbon Control	M	Right	1.17925	4.717	0.399173	4	601.243	1970-02-01 09:31:01	1970-02-01 09:41:02	Carbon
	Results	540.00-600.00	330	Carbon Control	M	Left	3.315	3.315	0.0997933	1	601.243	1970-02-01 09:31:01	1970-02-01 09:41:02	Carbon
	Results	540.00-600.00	330	Carbon Control	M	Right	2.58175	10.327	0.399173	4	601.243	1970-02-01 09:31:01	1970-02-01 09:41:02	Carbon
	Results	0.00-60.00	331	Carbon Control	F	Left	0.907667	2.723	0.298722	3	602.567	1970-02-01 10:28:45	1970-02-01 10:38:47	Carbon
	Results	0.00-60.00	331	Carbon Control	F	Right	1.13	1.13	0.099574	1	602.567	1970-02-01 10:28:45	1970-02-01 10:38:47	Carbon
	Results	60.00-120.00	331	Carbon Control	F	Left	1.566	6.264	0.398296	4	602.567	1970-02-01 10:28:45	1970-02-01 10:38:47	Carbon
	Results	60.00-120.00	331	Carbon Control	F	Right	1.629	1.629	0.099574	1	602.567	1970-02-01 10:28:45	1970-02-01 10:38:47	Carbon
	Results	120.00-180.00	331	Carbon Control	F	Left	1.02	2.04	0.199148	2	602.567	1970-02-01 10:28:45	1970-02-01 10:38:47	Carbon
	Results	120.00-180.00	331	Carbon Control	F	Right	1.54733	4.642	0.298722	3	602.567	1970-02-01 10:28:45	1970-02-01 10:38:47	Carbon
	Results	180.00-240.00	331	Carbon Control	F	Left	2.452	4.904	0.199148	2	602.567	1970-02-01 10:28:45	1970-02-01 10:38:47	Carbon
	Results	180.00-240.00	331	Carbon Control	F	Right	3.219	3.219	0.099574	1	602.567	1970-02-01 10:28:45	1970-02-01 10:38:47	Carbon
	Results	240.00-300.00	331	Carbon Control	F	Left	0.688333	2.065	0.298722	3	602.567	1970-02-01 10:28:45	1970-02-01 10:38:47	Carbon
	Results	240.00-300.00	331	Carbon Control	F	Right	0.2245	0.449	0.199148	2	602.567	1970-02-01 10:28:45	1970-02-01 10:38:47	Carbon
	Results	300.00-360.00	331	Carbon Control	F	Left	0	0	0	0	602.567	1970-02-01 10:28:45	1970-02-01 10:38:47	Carbon
	Results	300.00-360.00	331	Carbon Control	F	Right	1.495	2.99	0.199148	2	602.567	1970-02-01 10:28:45	1970-02-01 10:38:47	Carbon
	Results	360.00-420.00	331	Carbon Control	F	Left	3.17525	25.402	0.796592	8	602.567	1970-02-01 10:28:45	1970-02-01 10:38:47	Carbon
	Results	360.00-420.00	331	Carbon Control	F	Right	0	0	0	0	602.567	1970-02-01 10:28:45	1970-02-01 10:38:47	Carbon
	Results	420.00-480.00	331	Carbon Control	F	Left	0.894	1.788	0.199148	2	602.567	1970-02-01 10:28:45	1970-02-01 10:38:47	Carbon
	Results	420.00-480.00	331	Carbon Control	F	Right	1.515	4.545	0.298722	3	602.567	1970-02-01 10:28:45	1970-02-01 10:38:47	Carbon
	Results	480.00-540.00	331	Carbon Control	F	Left	0.5885	1.177	0.199148	2	602.567	1970-02-01 10:28:45	1970-02-01 10:38:47	Carbon
	Results	480.00-540.00	331	Carbon Control	F	Right	0.241	0.241	0.099574	1	602.567	1970-02-01 10:28:45	1970-02-01 10:38:47	Carbon
	Results	540.00-600.00	331	Carbon Control	F	Left	0.88	0.88	0.099574	1	602.567	1970-02-01 10:28:45	1970-02-01 10:38:47	Carbon
	Results	540.00-600.00	331	Carbon Control	F	Right	2.71	5.42	0.199148	2	602.567	1970-02-01 10:28:45	1970-02-01 10:38:47	Carbon
	Results	0.00-60.00	332	Carbon Control	F	Left	0.74925	2.997	0.399127	4	601.313	1970-02-01 10:15:34	1970-02-01 10:25:35	Carbon
	Results	0.00-60.00	332	Carbon Control	F	Right	1.225	4.9	0.399127	4	601.313	1970-02-01 10:15:34	1970-02-01 10:25:35	Carbon
	Results	60.00-120.00	332	Carbon Control	F	Left	1.59975	12.798	0.798253	8	601.313	1970-02-01 10:15:34	1970-02-01 10:25:35	Carbon
	Results	60.00-120.00	332	Carbon Control	F	Right	0.88325	3.533	0.399127	4	601.313	1970-02-01 10:15:34	1970-02-01 10:25:35	Carbon
	Results	120.00-180.00	332	Carbon Control	F	Left	1.9195	7.678	0.399127	4	601.313	1970-02-01 10:15:34	1970-02-01 10:25:35	Carbon
	Results	120.00-180.00	332	Carbon Control	F	Right	0.764667	2.294	0.299345	3	601.313	1970-02-01 10:15:34	1970-02-01 10:25:35	Carbon
	Results	180.00-240.00	332	Carbon Control	F	Left	1.34225	5.369	0.399127	4	601.313	1970-02-01 10:15:34	1970-02-01 10:25:35	Carbon
	Results	180.00-240.00	332	Carbon Control	F	Right	1.25633	7.538	0.59869	6	601.313	1970-02-01 10:15:34	1970-02-01 10:25:35	Carbon
	Results	240.00-300.00	332	Carbon Control	F	Left	4.77	9.54	0.199563	2	601.313	1970-02-01 10:15:34	1970-02-01 10:25:35	Carbon
	Results	240.00-300.00	332	Carbon Control	F	Right	9.346	18.692	0.199563	2	601.313	1970-02-01 10:15:34	1970-02-01 10:25:35	Carbon
	Results	300.00-360.00	332	Carbon Control	F	Left	0.6935	1.387	0.199563	2	601.313	1970-02-01 10:15:34	1970-02-01 10:25:35	Carbon
	Results	300.00-360.00	332	Carbon Control	F	Right	1.1005	2.201	0.199563	2	601.313	1970-02-01 10:15:34	1970-02-01 10:25:35	Carbon
	Results	360.00-420.00	332	Carbon Control	F	Left	0	0	0	0	601.313	1970-02-01 10:15:34	1970-02-01 10:25:35	Carbon
	Results	360.00-420.00	332	Carbon Control	F	Right	1.124	2.248	0.199563	2	601.313	1970-02-01 10:15:34	1970-02-01 10:25:35	Carbon
	Results	420.00-480.00	332	Carbon Control	F	Left	4.1185	16.474	0.399127	4	601.313	1970-02-01 10:15:34	1970-02-01 10:25:35	Carbon
	Results	420.00-480.00	332	Carbon Control	F	Right	2.259	6.777	0.299345	3	601.313	1970-02-01 10:15:34	1970-02-01 10:25:35	Carbon
	Results	480.00-540.00	332	Carbon Control	F	Left	0.689857	4.829	0.698472	7	601.313	1970-02-01 10:15:34	1970-02-01 10:25:35	Carbon
	Results	480.00-540.00	332	Carbon Control	F	Right	0.471	0.471	0.0997816	1	601.313	1970-02-01 10:15:34	1970-02-01 10:25:35	Carbon
	Results	540.00-600.00	332	Carbon Control	F	Left	1.502	1.502	0.0997816	1	601.313	1970-02-01 10:15:34	1970-02-01 10:25:35	Carbon
	Results	540.00-600.00	332	Carbon Control	F	Right	0.98125	3.925	0.399127	4	601.313	1970-02-01 10:15:34	1970-02-01 10:25:35	Carbon
	Results	0.00-60.00	333	Carbon Control	F	Left	0.461	1.383	0.299421	3	601.16	1970-02-01 11:52:58	1970-02-01 12:03:00	Carbon
	Results	0.00-60.00	333	Carbon Control	F	Right	0.883143	6.182	0.698649	7	601.16	1970-02-01 11:52:58	1970-02-01 12:03:00	Carbon
	Results	60.00-120.00	333	Carbon Control	F	Left	0.983429	6.884	0.698649	7	601.16	1970-02-01 11:52:58	1970-02-01 12:03:00	Carbon
	Results	60.00-120.00	333	Carbon Control	F	Right	0.7676	3.838	0.499035	5	601.16	1970-02-01 11:52:58	1970-02-01 12:03:00	Carbon
	Results	120.00-180.00	333	Carbon Control	F	Left	2.0145	8.058	0.399228	4	601.16	1970-02-01 11:52:58	1970-02-01 12:03:00	Carbon
	Results	120.00-180.00	333	Carbon Control	F	Right	1.0918	5.459	0.499035	5	601.16	1970-02-01 11:52:58	1970-02-01 12:03:00	Carbon
	Results	180.00-240.00	333	Carbon Control	F	Left	2.2716	11.358	0.499035	5	601.16	1970-02-01 11:52:58	1970-02-01 12:03:00	Carbon
	Results	180.00-240.00	333	Carbon Control	F	Right	1.8968	9.484	0.499035	5	601.16	1970-02-01 11:52:58	1970-02-01 12:03:00	Carbon
	Results	240.00-300.00	333	Carbon Control	F	Left	1.157	8.099	0.698649	7	601.16	1970-02-01 11:52:58	1970-02-01 12:03:00	Carbon
	Results	240.00-300.00	333	Carbon Control	F	Right	2.481	7.443	0.299421	3	601.16	1970-02-01 11:52:58	1970-02-01 12:03:00	Carbon
	Results	300.00-360.00	333	Carbon Control	F	Left	1.4646	7.323	0.499035	5	601.16	1970-02-01 11:52:58	1970-02-01 12:03:00	Carbon
	Results	300.00-360.00	333	Carbon Control	F	Right	1.2934	6.467	0.499035	5	601.16	1970-02-01 11:52:58	1970-02-01 12:03:00	Carbon
	Results	360.00-420.00	333	Carbon Control	F	Left	1.823	3.646	0.199614	2	601.16	1970-02-01 11:52:58	1970-02-01 12:03:00	Carbon
	Results	360.00-420.00	333	Carbon Control	F	Right	0.79475	3.179	0.399228	4	601.16	1970-02-01 11:52:58	1970-02-01 12:03:00	Carbon
	Results	420.00-480.00	333	Carbon Control	F	Left	1.012	1.012	0.099807	1	601.16	1970-02-01 11:52:58	1970-02-01 12:03:00	Carbon
	Results	420.00-480.00	333	Carbon Control	F	Right	1.30525	10.442	0.798456	8	601.16	1970-02-01 11:52:58	1970-02-01 12:03:00	Carbon
	Results	480.00-540.00	333	Carbon Control	F	Left	1.757	5.271	0.299421	3	601.16	1970-02-01 11:52:58	1970-02-01 12:03:00	Carbon
	Results	480.00-540.00	333	Carbon Control	F	Right	0	0	0	0	601.16	1970-02-01 11:52:58	1970-02-01 12:03:00	Carbon
	Results	540.00-600.00	333	Carbon Control	F	Left	1.0375	4.15	0.399228	4	601.16	1970-02-01 11:52:58	1970-02-01 12:03:00	Carbon
	Results	540.00-600.00	333	Carbon Control	F	Right	0.720667	2.162	0.299421	3	601.16	1970-02-01 11:52:58	1970-02-01 12:03:00	Carbon
	Results	0.00-60.00	334	Carbon Control	M	Left	0.6515	5.212	0.797122	8	602.166	1970-02-01 12:06:17	1970-02-01 12:16:20	Carbon
	Results	0.00-60.00	334	Carbon Control	M	Right	0.545667	1.637	0.298921	3	602.166	1970-02-01 12:06:17	1970-02-01 12:16:20	Carbon
	Results	60.00-120.00	334	Carbon Control	M	Left	0.749	2.996	0.398561	4	602.166	1970-02-01 12:06:17	1970-02-01 12:16:20	Carbon
	Results	60.00-120.00	334	Carbon Control	M	Right	0.609167	3.655	0.597842	6	602.166	1970-02-01 12:06:17	1970-02-01 12:16:20	Carbon
	Results	120.00-180.00	334	Carbon Control	M	Left	0.534	1.068	0.199281	2	602.166	1970-02-01 12:06:17	1970-02-01 12:16:20	Carbon
	Results	120.00-180.00	334	Carbon Control	M	Right	0.544	0.544	0.0996403	1	602.166	1970-02-01 12:06:17	1970-02-01 12:16:20	Carbon
	Results	180.00-240.00	334	Carbon Control	M	Left	0.857	2.571	0.298921	3	602.166	1970-02-01 12:06:17	1970-02-01 12:16:20	Carbon
	Results	180.00-240.00	334	Carbon Control	M	Right	1.484	2.968	0.199281	2	602.166	1970-02-01 12:06:17	1970-02-01 12:16:20	Carbon
	Results	240.00-300.00	334	Carbon Control	M	Left	0	0	0	0	602.166	1970-02-01 12:06:17	1970-02-01 12:16:20	Carbon
	Results	240.00-300.00	334	Carbon Control	M	Right	1.278	2.556	0.199281	2	602.166	1970-02-01 12:06:17	1970-02-01 12:16:20	Carbon
	Results	300.00-360.00	334	Carbon Control	M	Left	1.007	3.021	0.298921	3	602.166	1970-02-01 12:06:17	1970-02-01 12:16:20	Carbon
	Results	300.00-360.00	334	Carbon Control	M	Right	2.65633	7.969	0.298921	3	602.166	1970-02-01 12:06:17	1970-02-01 12:16:20	Carbon
	Results	360.00-420.00	334	Carbon Control	M	Left	1.63433	4.903	0.298921	3	602.166	1970-02-01 12:06:17	1970-02-01 12:16:20	Carbon
	Results	360.00-420.00	334	Carbon Control	M	Right	0.979333	5.876	0.597842	6	602.166	1970-02-01 12:06:17	1970-02-01 12:16:20	Carbon
	Results	420.00-480.00	334	Carbon Control	M	Left	0.768	2.304	0.298921	3	602.166	1970-02-01 12:06:17	1970-02-01 12:16:20	Carbon
	Results	420.00-480.00	334	Carbon Control	M	Right	1.4185	2.837	0.199281	2	602.166	1970-02-01 12:06:17	1970-02-01 12:16:20	Carbon
	Results	480.00-540.00	334	Carbon Control	M	Left	0.588	0.588	0.0996403	1	602.166	1970-02-01 12:06:17	1970-02-01 12:16:20	Carbon
	Results	480.00-540.00	334	Carbon Control	M	Right	3.171	9.513	0.298921	3	602.166	1970-02-01 12:06:17	1970-02-01 12:16:20	Carbon
	Results	540.00-600.00	334	Carbon Control	M	Left	0	0	0	0	602.166	1970-02-01 12:06:17	1970-02-01 12:16:20	Carbon
	Results	540.00-600.00	334	Carbon Control	M	Right	1.6392	8.196	0.498201	5	602.166	1970-02-01 12:06:17	1970-02-01 12:16:20	Carbon
	Results	0.00-60.00	335	Carbon Control	M	Left	0.669	0.669	0.0995715	1	602.582	1970-02-01 12:17:12	1970-02-01 12:27:15	Carbon
	Results	0.00-60.00	335	Carbon Control	M	Right	0.5105	2.042	0.398286	4	602.582	1970-02-01 12:17:12	1970-02-01 12:27:15	Carbon
	Results	60.00-120.00	335	Carbon Control	M	Left	0.856	0.856	0.0995715	1	602.582	1970-02-01 12:17:12	1970-02-01 12:27:15	Carbon
	Results	60.00-120.00	335	Carbon Control	M	Right	0	0	0	0	602.582	1970-02-01 12:17:12	1970-02-01 12:27:15	Carbon
	Results	120.00-180.00	335	Carbon Control	M	Left	0	0	0	0	602.582	1970-02-01 12:17:12	1970-02-01 12:27:15	Carbon
	Results	120.00-180.00	335	Carbon Control	M	Right	10.71	21.42	0.199143	2	602.582	1970-02-01 12:17:12	1970-02-01 12:27:15	Carbon
	Results	180.00-240.00	335	Carbon Control	M	Left	0.792333	2.377	0.298715	3	602.582	1970-02-01 12:17:12	1970-02-01 12:27:15	Carbon
	Results	180.00-240.00	335	Carbon Control	M	Right	6.8785	13.757	0.199143	2	602.582	1970-02-01 12:17:12	1970-02-01 12:27:15	Carbon
	Results	240.00-300.00	335	Carbon Control	M	Left	0	0	0	0	602.582	1970-02-01 12:17:12	1970-02-01 12:27:15	Carbon
	Results	240.00-300.00	335	Carbon Control	M	Right	1.165	2.33	0.199143	2	602.582	1970-02-01 12:17:12	1970-02-01 12:27:15	Carbon
	Results	300.00-360.00	335	Carbon Control	M	Left	1.273	2.546	0.199143	2	602.582	1970-02-01 12:17:12	1970-02-01 12:27:15	Carbon
	Results	300.00-360.00	335	Carbon Control	M	Right	2.489	7.467	0.298715	3	602.582	1970-02-01 12:17:12	1970-02-01 12:27:15	Carbon
	Results	360.00-420.00	335	Carbon Control	M	Left	0.865333	2.596	0.298715	3	602.582	1970-02-01 12:17:12	1970-02-01 12:27:15	Carbon
	Results	360.00-420.00	335	Carbon Control	M	Right	0.999833	5.999	0.597429	6	602.582	1970-02-01 12:17:12	1970-02-01 12:27:15	Carbon
	Results	420.00-480.00	335	Carbon Control	M	Left	0.70025	2.801	0.398286	4	602.582	1970-02-01 12:17:12	1970-02-01 12:27:15	Carbon
	Results	420.00-480.00	335	Carbon Control	M	Right	1.559	3.118	0.199143	2	602.582	1970-02-01 12:17:12	1970-02-01 12:27:15	Carbon
	Results	480.00-540.00	335	Carbon Control	M	Left	0.532	0.532	0.0995715	1	602.582	1970-02-01 12:17:12	1970-02-01 12:27:15	Carbon
	Results	480.00-540.00	335	Carbon Control	M	Right	2.778	11.112	0.398286	4	602.582	1970-02-01 12:17:12	1970-02-01 12:27:15	Carbon
	Results	540.00-600.00	335	Carbon Control	M	Left	0	0	0	0	602.582	1970-02-01 12:17:12	1970-02-01 12:27:15	Carbon
	Results	540.00-600.00	335	Carbon Control	M	Right	1.14171	7.992	0.697001	7	602.582	1970-02-01 12:17:12	1970-02-01 12:27:15	Carbon
	Results	0.00-60.00	350	Air Control	F	Left	1.14983	6.899	0.598932	6	601.07	1970-02-01 10:25:10	1970-02-01 10:35:11	Air
	Results	0.00-60.00	350	Air Control	F	Right	0.668	3.34	0.49911	5	601.07	1970-02-01 10:25:10	1970-02-01 10:35:11	Air
	Results	60.00-120.00	350	Air Control	F	Left	0.806	0.806	0.099822	1	601.07	1970-02-01 10:25:10	1970-02-01 10:35:11	Air
	Results	60.00-120.00	350	Air Control	F	Right	1.92267	5.768	0.299466	3	601.07	1970-02-01 10:25:10	1970-02-01 10:35:11	Air
	Results	120.00-180.00	350	Air Control	F	Left	1.33	5.32	0.399288	4	601.07	1970-02-01 10:25:10	1970-02-01 10:35:11	Air
	Results	120.00-180.00	350	Air Control	F	Right	0.4075	0.815	0.199644	2	601.07	1970-02-01 10:25:10	1970-02-01 10:35:11	Air
	Results	180.00-240.00	350	Air Control	F	Left	1.117	4.468	0.399288	4	601.07	1970-02-01 10:25:10	1970-02-01 10:35:11	Air
	Results	180.00-240.00	350	Air Control	F	Right	0.653	1.306	0.199644	2	601.07	1970-02-01 10:25:10	1970-02-01 10:35:11	Air
	Results	240.00-300.00	350	Air Control	F	Left	1.59317	9.559	0.598932	6	601.07	1970-02-01 10:25:10	1970-02-01 10:35:11	Air
	Results	240.00-300.00	350	Air Control	F	Right	2.804	8.412	0.299466	3	601.07	1970-02-01 10:25:10	1970-02-01 10:35:11	Air
	Results	300.00-360.00	350	Air Control	F	Left	1.03767	3.113	0.299466	3	601.07	1970-02-01 10:25:10	1970-02-01 10:35:11	Air
	Results	300.00-360.00	350	Air Control	F	Right	2.271	2.271	0.099822	1	601.07	1970-02-01 10:25:10	1970-02-01 10:35:11	Air
	Results	360.00-420.00	350	Air Control	F	Left	4.138	8.276	0.199644	2	601.07	1970-02-01 10:25:10	1970-02-01 10:35:11	Air
	Results	360.00-420.00	350	Air Control	F	Right	3.5915	7.183	0.199644	2	601.07	1970-02-01 10:25:10	1970-02-01 10:35:11	Air
	Results	420.00-480.00	350	Air Control	F	Left	1.85757	13.003	0.698754	7	601.07	1970-02-01 10:25:10	1970-02-01 10:35:11	Air
	Results	420.00-480.00	350	Air Control	F	Right	2.31233	6.937	0.299466	3	601.07	1970-02-01 10:25:10	1970-02-01 10:35:11	Air
	Results	480.00-540.00	350	Air Control	F	Left	3.021	6.042	0.199644	2	601.07	1970-02-01 10:25:10	1970-02-01 10:35:11	Air
	Results	480.00-540.00	350	Air Control	F	Right	1.2355	7.413	0.598932	6	601.07	1970-02-01 10:25:10	1970-02-01 10:35:11	Air
	Results	540.00-600.00	350	Air Control	F	Left	3.935	3.935	0.099822	1	601.07	1970-02-01 10:25:10	1970-02-01 10:35:11	Air
	Results	540.00-600.00	350	Air Control	F	Right	0	0	0	0	601.07	1970-02-01 10:25:10	1970-02-01 10:35:11	Air
	Results	0.00-60.00	354	Air Control	F	Left	0.97675	3.907	0.399176	4	601.239	1970-02-01 10:00:25	1970-02-01 10:10:27	Air
	Results	0.00-60.00	354	Air Control	F	Right	0.777667	2.333	0.299382	3	601.239	1970-02-01 10:00:25	1970-02-01 10:10:27	Air
	Results	60.00-120.00	354	Air Control	F	Left	0	0	0	0	601.239	1970-02-01 10:00:25	1970-02-01 10:10:27	Air
	Results	60.00-120.00	354	Air Control	F	Right	1.1516	5.758	0.49897	5	601.239	1970-02-01 10:00:25	1970-02-01 10:10:27	Air
	Results	120.00-180.00	354	Air Control	F	Left	0.7515	1.503	0.199588	2	601.239	1970-02-01 10:00:25	1970-02-01 10:10:27	Air
	Results	120.00-180.00	354	Air Control	F	Right	1.474	5.896	0.399176	4	601.239	1970-02-01 10:00:25	1970-02-01 10:10:27	Air
	Results	180.00-240.00	354	Air Control	F	Left	1.872	1.872	0.0997939	1	601.239	1970-02-01 10:00:25	1970-02-01 10:10:27	Air
	Results	180.00-240.00	354	Air Control	F	Right	3.887	7.774	0.199588	2	601.239	1970-02-01 10:00:25	1970-02-01 10:10:27	Air
	Results	240.00-300.00	354	Air Control	F	Left	0	0	0	0	601.239	1970-02-01 10:00:25	1970-02-01 10:10:27	Air
	Results	240.00-300.00	354	Air Control	F	Right	1.1044	5.522	0.49897	5	601.239	1970-02-01 10:00:25	1970-02-01 10:10:27	Air
	Results	300.00-360.00	354	Air Control	F	Left	4.683	9.366	0.199588	2	601.239	1970-02-01 10:00:25	1970-02-01 10:10:27	Air
	Results	300.00-360.00	354	Air Control	F	Right	1.19875	4.795	0.399176	4	601.239	1970-02-01 10:00:25	1970-02-01 10:10:27	Air
	Results	360.00-420.00	354	Air Control	F	Left	0.583	1.749	0.299382	3	601.239	1970-02-01 10:00:25	1970-02-01 10:10:27	Air
	Results	360.00-420.00	354	Air Control	F	Right	2.113	2.113	0.0997939	1	601.239	1970-02-01 10:00:25	1970-02-01 10:10:27	Air
	Results	420.00-480.00	354	Air Control	F	Left	1.587	4.761	0.299382	3	601.239	1970-02-01 10:00:25	1970-02-01 10:10:27	Air
	Results	420.00-480.00	354	Air Control	F	Right	3.5115	14.046	0.399176	4	601.239	1970-02-01 10:00:25	1970-02-01 10:10:27	Air
	Results	480.00-540.00	354	Air Control	F	Left	0	0	0	0	601.239	1970-02-01 10:00:25	1970-02-01 10:10:27	Air
	Results	480.00-540.00	354	Air Control	F	Right	2.54733	7.642	0.299382	3	601.239	1970-02-01 10:00:25	1970-02-01 10:10:27	Air
	Results	540.00-600.00	354	Air Control	F	Left	3.921	3.921	0.0997939	1	601.239	1970-02-01 10:00:25	1970-02-01 10:10:27	Air
	Results	540.00-600.00	354	Air Control	F	Right	2.0165	8.066	0.399176	4	601.239	1970-02-01 10:00:25	1970-02-01 10:10:27	Air

## Sheet: Novel Object Second Session
Result Containers	Intervals	Observations	Group	Sex	Behaviors	Mean duration	Total duration	Rate per minute (observation duration)	Total number	Duration	Start time	Stop time	tx1
Results	0.00-60.00	301	Air Control	F	Novel	0.481	0.481	0.198664	1	302.018	09:58:36	10:03:38	Air
Results	0.00-60.00	301	Air Control	F	Non-Novel	0.331	0.331	0.198664	1	302.018	09:58:36	10:03:38	Air
Results	60.00-120.00	301	Air Control	F	Novel	1.679	1.679	0.198664	1	302.018	09:58:36	10:03:38	Air
Results	60.00-120.00	301	Air Control	F	Non-Novel	0	0	0	0	302.018	09:58:36	10:03:38	Air
Results	120.00-180.00	301	Air Control	F	Novel	1.9054	9.527	0.993318	5	302.018	09:58:36	10:03:38	Air
Results	120.00-180.00	301	Air Control	F	Non-Novel	0.259	0.259	0.198664	1	302.018	09:58:36	10:03:38	Air
Results	180.00-240.00	301	Air Control	F	Novel	2.36233	7.087	0.595991	3	302.018	09:58:36	10:03:38	Air
Results	180.00-240.00	301	Air Control	F	Non-Novel	1.102	1.102	0.198664	1	302.018	09:58:36	10:03:38	Air
Results	240.00-300.00	301	Air Control	F	Novel	1.785	3.57	0.397327	2	302.018	09:58:36	10:03:38	Air
Results	240.00-300.00	301	Air Control	F	Non-Novel	0.193	0.193	0.198664	1	302.018	09:58:36	10:03:38	Air
Results	0.00-60.00	302	Air Control	F	Novel	0.149	0.149	0.199495	1	300.759	10:31:36	10:36:37	Air
Results	0.00-60.00	302	Air Control	F	Non-Novel	0.776	0.776	0.199495	1	300.759	10:31:36	10:36:37	Air
Results	60.00-120.00	302	Air Control	F	Novel	0.9526	4.763	0.997476	5	300.759	10:31:36	10:36:37	Air
Results	60.00-120.00	302	Air Control	F	Non-Novel	0.473	1.892	0.797981	4	300.759	10:31:36	10:36:37	Air
Results	120.00-180.00	302	Air Control	F	Novel	0	0	0	0	300.759	10:31:36	10:36:37	Air
Results	120.00-180.00	302	Air Control	F	Non-Novel	0.385333	1.156	0.598486	3	300.759	10:31:36	10:36:37	Air
Results	180.00-240.00	302	Air Control	F	Novel	0.933	0.933	0.199495	1	300.759	10:31:36	10:36:37	Air
Results	180.00-240.00	302	Air Control	F	Non-Novel	0.212	0.636	0.598486	3	300.759	10:31:36	10:36:37	Air
Results	240.00-300.00	302	Air Control	F	Novel	0.284	0.568	0.398991	2	300.759	10:31:36	10:36:37	Air
Results	240.00-300.00	302	Air Control	F	Non-Novel	0.6145	1.229	0.398991	2	300.759	10:31:36	10:36:37	Air
Results	0.00-60.00	304	Air Control	M	Novel	0.5046	2.523	0.995599	5	301.326	11:50:37	11:55:38	Air
Results	0.00-60.00	304	Air Control	M	Non-Novel	0.653	2.612	0.79648	4	301.326	11:50:37	11:55:38	Air
Results	60.00-120.00	304	Air Control	M	Novel	1.1465	4.586	0.79648	4	301.326	11:50:37	11:55:38	Air
Results	60.00-120.00	304	Air Control	M	Non-Novel	0.348	0.696	0.39824	2	301.326	11:50:37	11:55:38	Air
Results	120.00-180.00	304	Air Control	M	Novel	1.2168	6.084	0.995599	5	301.326	11:50:37	11:55:38	Air
Results	120.00-180.00	304	Air Control	M	Non-Novel	0	0	0	0	301.326	11:50:37	11:55:38	Air
Results	180.00-240.00	304	Air Control	M	Novel	2.01075	8.043	0.79648	4	301.326	11:50:37	11:55:38	Air
Results	180.00-240.00	304	Air Control	M	Non-Novel	0	0	0	0	301.326	11:50:37	11:55:38	Air
Results	240.00-300.00	304	Air Control	M	Novel	0.97	3.88	0.79648	4	301.326	11:50:37	11:55:38	Air
Results	240.00-300.00	304	Air Control	M	Non-Novel	0.5425	1.085	0.39824	2	301.326	11:50:37	11:55:38	Air
Results	0.00-60.00	305	Air Control	F	Novel	0	0	0	0	300.76	12:45:39	12:50:40	Air
Results	0.00-60.00	305	Air Control	F	Non-Novel	0	0	0	0	300.76	12:45:39	12:50:40	Air
Results	60.00-120.00	305	Air Control	F	Novel	0.947	0.947	0.199495	1	300.76	12:45:39	12:50:40	Air
Results	60.00-120.00	305	Air Control	F	Non-Novel	0	0	0	0	300.76	12:45:39	12:50:40	Air
Results	120.00-180.00	305	Air Control	F	Novel	0	0	0	0	300.76	12:45:39	12:50:40	Air
Results	120.00-180.00	305	Air Control	F	Non-Novel	0	0	0	0	300.76	12:45:39	12:50:40	Air
Results	180.00-240.00	305	Air Control	F	Novel	1.4465	5.786	0.797978	4	300.76	12:45:39	12:50:40	Air
Results	180.00-240.00	305	Air Control	F	Non-Novel	1.0365	2.073	0.398989	2	300.76	12:45:39	12:50:40	Air
Results	240.00-300.00	305	Air Control	F	Novel	1.01667	3.05	0.598484	3	300.76	12:45:39	12:50:40	Air
Results	240.00-300.00	305	Air Control	F	Non-Novel	0.784667	2.354	0.598484	3	300.76	12:45:39	12:50:40	Air
Results	0.00-60.00	306	Air Control	F	Novel	0.752	5.264	1.39322	7	301.46	13:32:59	13:38:00	Air
Results	0.00-60.00	306	Air Control	F	Non-Novel	0	0	0	0	301.46	13:32:59	13:38:00	Air
Results	60.00-120.00	306	Air Control	F	Novel	1.43033	4.291	0.597094	3	301.46	13:32:59	13:38:00	Air
Results	60.00-120.00	306	Air Control	F	Non-Novel	0.327	0.654	0.398063	2	301.46	13:32:59	13:38:00	Air
Results	120.00-180.00	306	Air Control	F	Novel	0	0	0	0	301.46	13:32:59	13:38:00	Air
Results	120.00-180.00	306	Air Control	F	Non-Novel	1.223	2.446	0.398063	2	301.46	13:32:59	13:38:00	Air
Results	180.00-240.00	306	Air Control	F	Novel	0.461	0.461	0.199031	1	301.46	13:32:59	13:38:00	Air
Results	180.00-240.00	306	Air Control	F	Non-Novel	1.336	2.672	0.398063	2	301.46	13:32:59	13:38:00	Air
Results	240.00-300.00	306	Air Control	F	Novel	1.624	3.248	0.398063	2	301.46	13:32:59	13:38:00	Air
Results	240.00-300.00	306	Air Control	F	Non-Novel	1.7168	8.584	0.995157	5	301.46	13:32:59	13:38:00	Air
Results	0.00-60.00	307	Air Control	M	Novel	2.14333	12.86	1.19226	6	301.948	08:48:16	08:53:18	Air
Results	0.00-60.00	307	Air Control	M	Non-Novel	0.329	0.329	0.19871	1	301.948	08:48:16	08:53:18	Air
Results	60.00-120.00	307	Air Control	M	Novel	0.417	0.417	0.19871	1	301.948	08:48:16	08:53:18	Air
Results	60.00-120.00	307	Air Control	M	Non-Novel	0.311	0.311	0.19871	1	301.948	08:48:16	08:53:18	Air
Results	120.00-180.00	307	Air Control	M	Novel	0.605	3.025	0.993549	5	301.948	08:48:16	08:53:18	Air
Results	120.00-180.00	307	Air Control	M	Non-Novel	0.788	3.94	0.993549	5	301.948	08:48:16	08:53:18	Air
Results	180.00-240.00	307	Air Control	M	Novel	1.70183	10.211	1.19226	6	301.948	08:48:16	08:53:18	Air
Results	180.00-240.00	307	Air Control	M	Non-Novel	0.389	0.778	0.397419	2	301.948	08:48:16	08:53:18	Air
Results	240.00-300.00	307	Air Control	M	Novel	0.947	1.894	0.397419	2	301.948	08:48:16	08:53:18	Air
Results	240.00-300.00	307	Air Control	M	Non-Novel	0.600833	3.605	1.19226	6	301.948	08:48:16	08:53:18	Air
Results	0.00-60.00	308	Air Control	M	Novel	0.348	0.696	0.397572	2	301.832	08:54:32	08:59:34	Air
Results	0.00-60.00	308	Air Control	M	Non-Novel	0.3185	0.637	0.397572	2	301.832	08:54:32	08:59:34	Air
Results	60.00-120.00	308	Air Control	M	Novel	0.7785	1.557	0.397572	2	301.832	08:54:32	08:59:34	Air
Results	60.00-120.00	308	Air Control	M	Non-Novel	1.488	7.44	0.99393	5	301.832	08:54:32	08:59:34	Air
Results	120.00-180.00	308	Air Control	M	Novel	0.883	0.883	0.198786	1	301.832	08:54:32	08:59:34	Air
Results	120.00-180.00	308	Air Control	M	Non-Novel	1.1854	5.927	0.99393	5	301.832	08:54:32	08:59:34	Air
Results	180.00-240.00	308	Air Control	M	Novel	0.9	2.7	0.596358	3	301.832	08:54:32	08:59:34	Air
Results	180.00-240.00	308	Air Control	M	Non-Novel	0.7865	1.573	0.397572	2	301.832	08:54:32	08:59:34	Air
Results	240.00-300.00	308	Air Control	M	Novel	2.70367	8.111	0.596358	3	301.832	08:54:32	08:59:34	Air
Results	240.00-300.00	308	Air Control	M	Non-Novel	1.49767	4.493	0.596358	3	301.832	08:54:32	08:59:34	Air
Results	0.00-60.00	309	Air Control	M	Novel	0.95725	3.829	0.796337	4	301.38	08:59:57	09:04:58	Air
Results	0.00-60.00	309	Air Control	M	Non-Novel	0.992667	2.978	0.597253	3	301.38	08:59:57	09:04:58	Air
Results	60.00-120.00	309	Air Control	M	Novel	1.17162	9.373	1.59267	8	301.38	08:59:57	09:04:58	Air
Results	60.00-120.00	309	Air Control	M	Non-Novel	0.901	0.901	0.199084	1	301.38	08:59:57	09:04:58	Air
Results	120.00-180.00	309	Air Control	M	Novel	0.727667	2.183	0.597253	3	301.38	08:59:57	09:04:58	Air
Results	120.00-180.00	309	Air Control	M	Non-Novel	0.765167	4.591	1.19451	6	301.38	08:59:57	09:04:58	Air
Results	180.00-240.00	309	Air Control	M	Novel	1.132	3.396	0.597253	3	301.38	08:59:57	09:04:58	Air
Results	180.00-240.00	309	Air Control	M	Non-Novel	1.6338	8.169	0.995421	5	301.38	08:59:57	09:04:58	Air
Results	240.00-300.00	309	Air Control	M	Novel	1.196	3.588	0.597253	3	301.38	08:59:57	09:04:58	Air
Results	240.00-300.00	309	Air Control	M	Non-Novel	1.4455	5.782	0.796337	4	301.38	08:59:57	09:04:58	Air
Results	0.00-60.00	310	Air Control	F	Novel	0.426333	1.279	0.597915	3	301.046	13:08:09	13:13:10	Air
Results	0.00-60.00	310	Air Control	F	Non-Novel	0.555	0.555	0.199305	1	301.046	13:08:09	13:13:10	Air
Results	60.00-120.00	310	Air Control	F	Novel	1.38	2.76	0.39861	2	301.046	13:08:09	13:13:10	Air
Results	60.00-120.00	310	Air Control	F	Non-Novel	0	0	0	0	301.046	13:08:09	13:13:10	Air
Results	120.00-180.00	310	Air Control	F	Novel	0.9175	1.835	0.39861	2	301.046	13:08:09	13:13:10	Air
Results	120.00-180.00	310	Air Control	F	Non-Novel	0	0	0	0	301.046	13:08:09	13:13:10	Air
Results	180.00-240.00	310	Air Control	F	Novel	1.1505	4.602	0.79722	4	301.046	13:08:09	13:13:10	Air
Results	180.00-240.00	310	Air Control	F	Non-Novel	0.8495	3.398	0.79722	4	301.046	13:08:09	13:13:10	Air
Results	240.00-300.00	310	Air Control	F	Novel	1.857	5.571	0.597915	3	301.046	13:08:09	13:13:10	Air
Results	240.00-300.00	310	Air Control	F	Non-Novel	0.9445	1.889	0.39861	2	301.046	13:08:09	13:13:10	Air
Results	0.00-60.00	311	Air Control	F	Novel	1.522	3.044	0.398584	2	301.066	09:11:44	09:16:46	Air
Results	0.00-60.00	311	Air Control	F	Non-Novel	0.8445	1.689	0.398584	2	301.066	09:11:44	09:16:46	Air
Results	60.00-120.00	311	Air Control	F	Novel	0.797333	2.392	0.597876	3	301.066	09:11:44	09:16:46	Air
Results	60.00-120.00	311	Air Control	F	Non-Novel	0.383	0.383	0.199292	1	301.066	09:11:44	09:16:46	Air
Results	120.00-180.00	311	Air Control	F	Novel	2.437	4.874	0.398584	2	301.066	09:11:44	09:16:46	Air
Results	120.00-180.00	311	Air Control	F	Non-Novel	0.981	2.943	0.597876	3	301.066	09:11:44	09:16:46	Air
Results	180.00-240.00	311	Air Control	F	Novel	1.59267	9.556	1.19575	6	301.066	09:11:44	09:16:46	Air
Results	180.00-240.00	311	Air Control	F	Non-Novel	0	0	0	0	301.066	09:11:44	09:16:46	Air
Results	240.00-300.00	311	Air Control	F	Novel	4.03775	16.151	0.797167	4	301.066	09:11:44	09:16:46	Air
Results	240.00-300.00	311	Air Control	F	Non-Novel	0.397	0.397	0.199292	1	301.066	09:11:44	09:16:46	Air
Results	0.00-60.00	323	Carbon Control	F	Novel	1.343	4.029	0.597356	3	301.328	09:39:43	09:44:44	Carbon
Results	0.00-60.00	323	Carbon Control	F	Non-Novel	0.243	0.243	0.199119	1	301.328	09:39:43	09:44:44	Carbon
Results	60.00-120.00	323	Carbon Control	F	Novel	1.73733	10.424	1.19471	6	301.328	09:39:43	09:44:44	Carbon
Results	60.00-120.00	323	Carbon Control	F	Non-Novel	2.17933	6.538	0.597356	3	301.328	09:39:43	09:44:44	Carbon
Results	120.00-180.00	323	Carbon Control	F	Novel	2.00425	8.017	0.796474	4	301.328	09:39:43	09:44:44	Carbon
Results	120.00-180.00	323	Carbon Control	F	Non-Novel	0.3965	0.793	0.398237	2	301.328	09:39:43	09:44:44	Carbon
Results	180.00-240.00	323	Carbon Control	F	Novel	0.962625	7.701	1.59295	8	301.328	09:39:43	09:44:44	Carbon
Results	180.00-240.00	323	Carbon Control	F	Non-Novel	1.589	1.589	0.199119	1	301.328	09:39:43	09:44:44	Carbon
Results	240.00-300.00	323	Carbon Control	F	Novel	1.57525	6.301	0.796474	4	301.328	09:39:43	09:44:44	Carbon
Results	240.00-300.00	323	Carbon Control	F	Non-Novel	0	0	0	0	301.328	09:39:43	09:44:44	Carbon
Results	0.00-60.00	324	Carbon Control	F	Novel	1.859	5.577	0.590489	3	304.832	09:45:17	09:50:22	Carbon
Results	0.00-60.00	324	Carbon Control	F	Non-Novel	0	0	0	0	304.832	09:45:17	09:50:22	Carbon
Results	60.00-120.00	324	Carbon Control	F	Novel	0.434	0.434	0.19683	1	304.832	09:45:17	09:50:22	Carbon
Results	60.00-120.00	324	Carbon Control	F	Non-Novel	2.39667	7.19	0.590489	3	304.832	09:45:17	09:50:22	Carbon
Results	120.00-180.00	324	Carbon Control	F	Novel	2.2765	4.553	0.393659	2	304.832	09:45:17	09:50:22	Carbon
Results	120.00-180.00	324	Carbon Control	F	Non-Novel	2.3545	4.709	0.393659	2	304.832	09:45:17	09:50:22	Carbon
Results	180.00-240.00	324	Carbon Control	F	Novel	5.701	5.701	0.19683	1	304.832	09:45:17	09:50:22	Carbon
Results	180.00-240.00	324	Carbon Control	F	Non-Novel	0.853	2.559	0.590489	3	304.832	09:45:17	09:50:22	Carbon
Results	240.00-300.00	324	Carbon Control	F	Novel	0.8385	1.677	0.393659	2	304.832	09:45:17	09:50:22	Carbon
Results	240.00-300.00	324	Carbon Control	F	Non-Novel	1.842	3.684	0.393659	2	304.832	09:45:17	09:50:22	Carbon
Results	0.00-60.00	327	Carbon Control	F	Novel	0.3815	0.763	0.397751	2	301.696	09:56:51	10:01:53	Carbon
Results	0.00-60.00	327	Carbon Control	F	Non-Novel	0	0	0	0	301.696	09:56:51	10:01:53	Carbon
Results	60.00-120.00	327	Carbon Control	F	Novel	1.899	1.899	0.198876	1	301.696	09:56:51	10:01:53	Carbon
Results	60.00-120.00	327	Carbon Control	F	Non-Novel	0.959333	5.756	1.19325	6	301.696	09:56:51	10:01:53	Carbon
Results	120.00-180.00	327	Carbon Control	F	Novel	0.664	1.328	0.397751	2	301.696	09:56:51	10:01:53	Carbon
Results	120.00-180.00	327	Carbon Control	F	Non-Novel	0.576667	1.73	0.596627	3	301.696	09:56:51	10:01:53	Carbon
Results	180.00-240.00	327	Carbon Control	F	Novel	5.214	26.07	0.994378	5	301.696	09:56:51	10:01:53	Carbon
Results	180.00-240.00	327	Carbon Control	F	Non-Novel	0	0	0	0	301.696	09:56:51	10:01:53	Carbon
Results	240.00-300.00	327	Carbon Control	F	Novel	2.595	10.38	0.795503	4	301.696	09:56:51	10:01:53	Carbon
Results	240.00-300.00	327	Carbon Control	F	Non-Novel	2.137	8.548	0.795503	4	301.696	09:56:51	10:01:53	Carbon
Results	0.00-60.00	328	Carbon Control	F	Novel	0.7335	1.467	0.398451	2	301.166	10:10:04	10:15:05	Carbon
Results	0.00-60.00	328	Carbon Control	F	Non-Novel	0	0	0	0	301.166	10:10:04	10:15:05	Carbon
Results	60.00-120.00	328	Carbon Control	F	Novel	0.5345	1.069	0.398451	2	301.166	10:10:04	10:15:05	Carbon
Results	60.00-120.00	328	Carbon Control	F	Non-Novel	0	0	0	0	301.166	10:10:04	10:15:05	Carbon
Results	120.00-180.00	328	Carbon Control	F	Novel	1.96525	7.861	0.796903	4	301.166	10:10:04	10:15:05	Carbon
Results	120.00-180.00	328	Carbon Control	F	Non-Novel	3.062	3.062	0.199226	1	301.166	10:10:04	10:15:05	Carbon
Results	180.00-240.00	328	Carbon Control	F	Novel	0	0	0	0	301.166	10:10:04	10:15:05	Carbon
Results	180.00-240.00	328	Carbon Control	F	Non-Novel	3.506	7.012	0.398451	2	301.166	10:10:04	10:15:05	Carbon
Results	240.00-300.00	328	Carbon Control	F	Novel	0.476	0.476	0.199226	1	301.166	10:10:04	10:15:05	Carbon
Results	240.00-300.00	328	Carbon Control	F	Non-Novel	0.475	0.475	0.199226	1	301.166	10:10:04	10:15:05	Carbon
Results	0.00-60.00	330	Carbon Control	M	Novel	1.13075	4.523	0.797485	4	300.946	12:31:42	12:36:43	Carbon
Results	0.00-60.00	330	Carbon Control	M	Non-Novel	1.14167	3.425	0.598114	3	300.946	12:31:42	12:36:43	Carbon
Results	60.00-120.00	330	Carbon Control	M	Novel	1.32967	3.989	0.598114	3	300.946	12:31:42	12:36:43	Carbon
Results	60.00-120.00	330	Carbon Control	M	Non-Novel	1.0238	5.119	0.996857	5	300.946	12:31:42	12:36:43	Carbon
Results	120.00-180.00	330	Carbon Control	M	Novel	0.9266	4.633	0.996857	5	300.946	12:31:42	12:36:43	Carbon
Results	120.00-180.00	330	Carbon Control	M	Non-Novel	0.348	0.348	0.199371	1	300.946	12:31:42	12:36:43	Carbon
Results	180.00-240.00	330	Carbon Control	M	Novel	0.63075	2.523	0.797485	4	300.946	12:31:42	12:36:43	Carbon
Results	180.00-240.00	330	Carbon Control	M	Non-Novel	0.994	1.988	0.398743	2	300.946	12:31:42	12:36:43	Carbon
Results	240.00-300.00	330	Carbon Control	M	Novel	1.78533	5.356	0.598114	3	300.946	12:31:42	12:36:43	Carbon
Results	240.00-300.00	330	Carbon Control	M	Non-Novel	0	0	0	0	300.946	12:31:42	12:36:43	Carbon
Results	0.00-60.00	331	Carbon Control	F	Novel	2.788	11.152	0.79762	4	300.895	09:01:44	09:06:45	Carbon
Results	0.00-60.00	331	Carbon Control	F	Non-Novel	0.619	0.619	0.199405	1	300.895	09:01:44	09:06:45	Carbon
Results	60.00-120.00	331	Carbon Control	F	Novel	0	0	0	0	300.895	09:01:44	09:06:45	Carbon
Results	60.00-120.00	331	Carbon Control	F	Non-Novel	0	0	0	0	300.895	09:01:44	09:06:45	Carbon
Results	120.00-180.00	331	Carbon Control	F	Novel	0.461	0.922	0.39881	2	300.895	09:01:44	09:06:45	Carbon
Results	120.00-180.00	331	Carbon Control	F	Non-Novel	0.834	0.834	0.199405	1	300.895	09:01:44	09:06:45	Carbon
Results	180.00-240.00	331	Carbon Control	F	Novel	5.01433	15.043	0.598215	3	300.895	09:01:44	09:06:45	Carbon
Results	180.00-240.00	331	Carbon Control	F	Non-Novel	1.267	1.267	0.199405	1	300.895	09:01:44	09:06:45	Carbon
Results	240.00-300.00	331	Carbon Control	F	Novel	2.9655	5.931	0.39881	2	300.895	09:01:44	09:06:45	Carbon
Results	240.00-300.00	331	Carbon Control	F	Non-Novel	1.04	1.04	0.199405	1	300.895	09:01:44	09:06:45	Carbon
Results	0.00-60.00	332	Carbon Control	F	Novel	0.78025	3.121	0.79573	4	301.61	09:02:10	09:07:12	Carbon
Results	0.00-60.00	332	Carbon Control	F	Non-Novel	0.616333	1.849	0.596797	3	301.61	09:02:10	09:07:12	Carbon
Results	60.00-120.00	332	Carbon Control	F	Novel	0.5645	1.129	0.397865	2	301.61	09:02:10	09:07:12	Carbon
Results	60.00-120.00	332	Carbon Control	F	Non-Novel	0.994167	5.965	1.19359	6	301.61	09:02:10	09:07:12	Carbon
Results	120.00-180.00	332	Carbon Control	F	Novel	3.13467	9.404	0.596797	3	301.61	09:02:10	09:07:12	Carbon
Results	120.00-180.00	332	Carbon Control	F	Non-Novel	0.832	1.664	0.397865	2	301.61	09:02:10	09:07:12	Carbon
Results	180.00-240.00	332	Carbon Control	F	Novel	1.8525	3.705	0.397865	2	301.61	09:02:10	09:07:12	Carbon
Results	180.00-240.00	332	Carbon Control	F	Non-Novel	1.325	5.3	0.79573	4	301.61	09:02:10	09:07:12	Carbon
Results	240.00-300.00	332	Carbon Control	F	Novel	0	0	0	0	301.61	09:02:10	09:07:12	Carbon
Results	240.00-300.00	332	Carbon Control	F	Non-Novel	1.55633	4.669	0.596797	3	301.61	09:02:10	09:07:12	Carbon
Results	0.00-60.00	333	Carbon Control	F	Novel	0.57375	2.295	0.797443	4	300.962	09:09:50	09:14:51	Carbon
Results	0.00-60.00	333	Carbon Control	F	Non-Novel	1.127	4.508	0.797443	4	300.962	09:09:50	09:14:51	Carbon
Results	60.00-120.00	333	Carbon Control	F	Novel	0.964	5.784	1.19616	6	300.962	09:09:50	09:14:51	Carbon
Results	60.00-120.00	333	Carbon Control	F	Non-Novel	1.34167	4.025	0.598082	3	300.962	09:09:50	09:14:51	Carbon
Results	120.00-180.00	333	Carbon Control	F	Novel	2.64367	7.931	0.598082	3	300.962	09:09:50	09:14:51	Carbon
Results	120.00-180.00	333	Carbon Control	F	Non-Novel	0.323	0.323	0.199361	1	300.962	09:09:50	09:14:51	Carbon
Results	180.00-240.00	333	Carbon Control	F	Novel	0	0	0	0	300.962	09:09:50	09:14:51	Carbon
Results	180.00-240.00	333	Carbon Control	F	Non-Novel	0.844	1.688	0.398721	2	300.962	09:09:50	09:14:51	Carbon
Results	240.00-300.00	333	Carbon Control	F	Novel	0.826	1.652	0.398721	2	300.962	09:09:50	09:14:51	Carbon
Results	240.00-300.00	333	Carbon Control	F	Non-Novel	1.25125	5.005	0.797443	4	300.962	09:09:50	09:14:51	Carbon
Results	0.00-60.00	334	Carbon Control	M	Novel	0.185	0.185	0.199137	1	301.3	10:07:27	10:12:29	Carbon
Results	0.00-60.00	334	Carbon Control	M	Non-Novel	0	0	0	0	301.3	10:07:27	10:12:29	Carbon
Results	60.00-120.00	334	Carbon Control	M	Novel	1.32833	7.97	1.19482	6	301.3	10:07:27	10:12:29	Carbon
Results	60.00-120.00	334	Carbon Control	M	Non-Novel	1.503	1.503	0.199137	1	301.3	10:07:27	10:12:29	Carbon
Results	120.00-180.00	334	Carbon Control	M	Novel	1.045	3.135	0.597411	3	301.3	10:07:27	10:12:29	Carbon
Results	120.00-180.00	334	Carbon Control	M	Non-Novel	0	0	0	0	301.3	10:07:27	10:12:29	Carbon
Results	180.00-240.00	334	Carbon Control	M	Novel	0.819	0.819	0.199137	1	301.3	10:07:27	10:12:29	Carbon
Results	180.00-240.00	334	Carbon Control	M	Non-Novel	0.467	0.467	0.199137	1	301.3	10:07:27	10:12:29	Carbon
Results	240.00-300.00	334	Carbon Control	M	Novel	1.182	3.546	0.597411	3	301.3	10:07:27	10:12:29	Carbon
Results	240.00-300.00	334	Carbon Control	M	Non-Novel	0.386	0.772	0.398274	2	301.3	10:07:27	10:12:29	Carbon
Results	0.00-60.00	335	Carbon Control	M	Novel	0	0	0	0	301.246	10:17:41	10:22:43	Carbon
Results	0.00-60.00	335	Carbon Control	M	Non-Novel	0.575	1.15	0.398346	2	301.246	10:17:41	10:22:43	Carbon
Results	60.00-120.00	335	Carbon Control	M	Novel	1.796	3.592	0.398346	2	301.246	10:17:41	10:22:43	Carbon
Results	60.00-120.00	335	Carbon Control	M	Non-Novel	1.42533	4.276	0.597518	3	301.246	10:17:41	10:22:43	Carbon
Results	120.00-180.00	335	Carbon Control	M	Novel	0	0	0	0	301.246	10:17:41	10:22:43	Carbon
Results	120.00-180.00	335	Carbon Control	M	Non-Novel	0.520333	1.561	0.597518	3	301.246	10:17:41	10:22:43	Carbon
Results	180.00-240.00	335	Carbon Control	M	Novel	0.378	0.378	0.199173	1	301.246	10:17:41	10:22:43	Carbon
Results	180.00-240.00	335	Carbon Control	M	Non-Novel	1.236	4.944	0.796691	4	301.246	10:17:41	10:22:43	Carbon
Results	240.00-300.00	335	Carbon Control	M	Novel	0	0	0	0	301.246	10:17:41	10:22:43	Carbon
Results	240.00-300.00	335	Carbon Control	M	Non-Novel	0.918	2.754	0.597518	3	301.246	10:17:41	10:22:43	Carbon
Results	0.00-60.00	336	Carbon Control	M	Novel	0	0	0	0	301.333	10:34:54	10:39:55	Carbon
Results	0.00-60.00	336	Carbon Control	M	Non-Novel	0.506	0.506	0.199115	1	301.333	10:34:54	10:39:55	Carbon
Results	60.00-120.00	336	Carbon Control	M	Novel	1.3105	2.621	0.398231	2	301.333	10:34:54	10:39:55	Carbon
Results	60.00-120.00	336	Carbon Control	M	Non-Novel	0	0	0	0	301.333	10:34:54	10:39:55	Carbon
Results	120.00-180.00	336	Carbon Control	M	Novel	2.29567	6.887	0.597346	3	301.333	10:34:54	10:39:55	Carbon
Results	120.00-180.00	336	Carbon Control	M	Non-Novel	0	0	0	0	301.333	10:34:54	10:39:55	Carbon
Results	180.00-240.00	336	Carbon Control	M	Novel	1.575	3.15	0.398231	2	301.333	10:34:54	10:39:55	Carbon
Results	180.00-240.00	336	Carbon Control	M	Non-Novel	0.696	4.176	1.19469	6	301.333	10:34:54	10:39:55	Carbon
Results	240.00-300.00	336	Carbon Control	M	Novel	0.636333	1.909	0.597346	3	301.333	10:34:54	10:39:55	Carbon
Results	240.00-300.00	336	Carbon Control	M	Non-Novel	1.3025	5.21	0.796461	4	301.333	10:34:54	10:39:55	Carbon
Results	0.00-60.00	350	Air Control	F	Novel	1.2018	6.009	0.99274	5	302.194	09:33:00	09:38:03	Air
Results	0.00-60.00	350	Air Control	F	Non-Novel	0	0	0	0	302.194	09:33:00	09:38:03	Air
Results	60.00-120.00	350	Air Control	F	Novel	1.47	2.94	0.397096	2	302.194	09:33:00	09:38:03	Air
Results	60.00-120.00	350	Air Control	F	Non-Novel	0	0	0	0	302.194	09:33:00	09:38:03	Air
Results	120.00-180.00	350	Air Control	F	Novel	1.65013	13.201	1.58838	8	302.194	09:33:00	09:38:03	Air
Results	120.00-180.00	350	Air Control	F	Non-Novel	0.584	0.584	0.198548	1	302.194	09:33:00	09:38:03	Air
Results	180.00-240.00	350	Air Control	F	Novel	1.74567	5.237	0.595644	3	302.194	09:33:00	09:38:03	Air
Results	180.00-240.00	350	Air Control	F	Non-Novel	1.73625	6.945	0.794192	4	302.194	09:33:00	09:38:03	Air
Results	240.00-300.00	350	Air Control	F	Novel	2.5146	12.573	0.99274	5	302.194	09:33:00	09:38:03	Air
Results	240.00-300.00	350	Air Control	F	Non-Novel	2.24	2.24	0.198548	1	302.194	09:33:00	09:38:03	Air
Results	0.00-60.00	354	Air Control	F	Novel	0	0	0	0	301.929	11:56:12	12:01:14	Air
Results	0.00-60.00	354	Air Control	F	Non-Novel	1.548	3.096	0.397444	2	301.929	11:56:12	12:01:14	Air
Results	60.00-120.00	354	Air Control	F	Novel	0	0	0	0	301.929	11:56:12	12:01:14	Air
Results	60.00-120.00	354	Air Control	F	Non-Novel	0.213	0.213	0.198722	1	301.929	11:56:12	12:01:14	Air
Results	120.00-180.00	354	Air Control	F	Novel	0	0	0	0	301.929	11:56:12	12:01:14	Air
Results	120.00-180.00	354	Air Control	F	Non-Novel	0.426	0.426	0.198722	1	301.929	11:56:12	12:01:14	Air
Results	180.00-240.00	354	Air Control	F	Novel	2.75833	8.275	0.596167	3	301.929	11:56:12	12:01:14	Air
Results	180.00-240.00	354	Air Control	F	Non-Novel	0.522	1.044	0.397444	2	301.929	11:56:12	12:01:14	Air
Results	240.00-300.00	354	Air Control	F	Novel	1.52067	4.562	0.596167	3	301.929	11:56:12	12:01:14	Air
Results	240.00-300.00	354	Air Control	F	Non-Novel	1.2245	2.449	0.397444	2	301.929	11:56:12	12:01:14	Air
Results	0.00-60.00	11	Air Control	M	Novel	0	0	0	0	303.846	10:11:21	10:16:25	Air
Results	0.00-60.00	11	Air Control	M	Non-Novel	0.787333	2.362	0.592405	3	303.846	10:11:21	10:16:25	Air
Results	60.00-120.00	11	Air Control	M	Novel	0	0	0	0	303.846	10:11:21	10:16:25	Air
Results	60.00-120.00	11	Air Control	M	Non-Novel	1.41675	5.667	0.789874	4	303.846	10:11:21	10:16:25	Air
Results	120.00-180.00	11	Air Control	M	Novel	1.0295	2.059	0.394937	2	303.846	10:11:21	10:16:25	Air
Results	120.00-180.00	11	Air Control	M	Non-Novel	1.15917	6.955	1.18481	6	303.846	10:11:21	10:16:25	Air
Results	180.00-240.00	11	Air Control	M	Novel	1.55875	6.235	0.789874	4	303.846	10:11:21	10:16:25	Air
Results	180.00-240.00	11	Air Control	M	Non-Novel	1.17833	3.535	0.592405	3	303.846	10:11:21	10:16:25	Air
Results	240.00-300.00	11	Air Control	M	Novel	2.503	5.006	0.394937	2	303.846	10:11:21	10:16:25	Air
Results	240.00-300.00	11	Air Control	M	Non-Novel	1.768	10.608	1.18481	6	303.846	10:11:21	10:16:25	Air
Results	0.00-60.00	303	Air Control	M	Novel	0.373	0.373	0.198808	1	301.798	09:33:06	09:38:08	Air
Results	0.00-60.00	303	Air Control	M	Non-Novel	0.9585	1.917	0.397617	2	301.798	09:33:06	09:38:08	Air
Results	60.00-120.00	303	Air Control	M	Novel	0.470667	1.412	0.596425	3	301.798	09:33:06	09:38:08	Air
Results	60.00-120.00	303	Air Control	M	Non-Novel	0	0	0	0	301.798	09:33:06	09:38:08	Air
Results	120.00-180.00	303	Air Control	M	Novel	0.340333	1.021	0.596425	3	301.798	09:33:06	09:38:08	Air
Results	120.00-180.00	303	Air Control	M	Non-Novel	0.34	0.34	0.198808	1	301.798	09:33:06	09:38:08	Air
Results	180.00-240.00	303	Air Control	M	Novel	1.1895	4.758	0.795234	4	301.798	09:33:06	09:38:08	Air
Results	180.00-240.00	303	Air Control	M	Non-Novel	0.575667	1.727	0.596425	3	301.798	09:33:06	09:38:08	Air
Results	240.00-300.00	303	Air Control	M	Novel	0.666	2.664	0.795234	4	301.798	09:33:06	09:38:08	Air
Results	240.00-300.00	303	Air Control	M	Non-Novel	0.840667	2.522	0.596425	3	301.798	09:33:06	09:38:08	Air
Results	0.00-60.00	326	Carbon Control	M	Novel	0.584	1.168	0.398312	2	301.271	09:47:30	09:52:31	Carbon
Results	0.00-60.00	326	Carbon Control	M	Non-Novel	0.371833	2.231	1.19494	6	301.271	09:47:30	09:52:31	Carbon
Results	60.00-120.00	326	Carbon Control	M	Novel	1.64333	4.93	0.597469	3	301.271	09:47:30	09:52:31	Carbon
Results	60.00-120.00	326	Carbon Control	M	Non-Novel	2.246	2.246	0.199156	1	301.271	09:47:30	09:52:31	Carbon
Results	120.00-180.00	326	Carbon Control	M	Novel	1.385	4.155	0.597469	3	301.271	09:47:30	09:52:31	Carbon
Results	120.00-180.00	326	Carbon Control	M	Non-Novel	0.72	1.44	0.398312	2	301.271	09:47:30	09:52:31	Carbon
Results	180.00-240.00	326	Carbon Control	M	Novel	0.3005	1.803	1.19494	6	301.271	09:47:30	09:52:31	Carbon
Results	180.00-240.00	326	Carbon Control	M	Non-Novel	0.327	0.327	0.199156	1	301.271	09:47:30	09:52:31	Carbon
Results	240.00-300.00	326	Carbon Control	M	Novel	0.891333	2.674	0.597469	3	301.271	09:47:30	09:52:31	Carbon
Results	240.00-300.00	326	Carbon Control	M	Non-Novel	1.651	4.953	0.597469	3	301.271	09:47:30	09:52:31	Carbon
Results	0.00-60.00	329	Carbon Control	M	Novel	0	0	0	0	300.853	12:25:12	12:30:13	Carbon
Results	0.00-60.00	329	Carbon Control	M	Non-Novel	0.448	0.896	0.398866	2	300.853	12:25:12	12:30:13	Carbon
Results	60.00-120.00	329	Carbon Control	M	Novel	0	0	0	0	300.853	12:25:12	12:30:13	Carbon
Results	60.00-120.00	329	Carbon Control	M	Non-Novel	1.548	1.548	0.199433	1	300.853	12:25:12	12:30:13	Carbon
Results	120.00-180.00	329	Carbon Control	M	Novel	0.4315	0.863	0.398866	2	300.853	12:25:12	12:30:13	Carbon
Results	120.00-180.00	329	Carbon Control	M	Non-Novel	0.726	0.726	0.199433	1	300.853	12:25:12	12:30:13	Carbon
Results	180.00-240.00	329	Carbon Control	M	Novel	0	0	0	0	300.853	12:25:12	12:30:13	Carbon
Results	180.00-240.00	329	Carbon Control	M	Non-Novel	0	0	0	0	300.853	12:25:12	12:30:13	Carbon
Results	240.00-300.00	329	Carbon Control	M	Novel	0.591	0.591	0.199433	1	300.853	12:25:12	12:30:13	Carbon
Results	240.00-300.00	329	Carbon Control	M	Non-Novel	1.433	4.299	0.598299	3	300.853	12:25:12	12:30:13	Carbon
Results	0.00-60.00	351	Air Control	M	Novel	1.372	1.372	0.199432	1	300.854	09:01:38	09:06:39	Air
Results	0.00-60.00	351	Air Control	M	Non-Novel	0.823667	2.471	0.598297	3	300.854	09:01:38	09:06:39	Air
Results	60.00-120.00	351	Air Control	M	Novel	0	0	0	0	300.854	09:01:38	09:06:39	Air
Results	60.00-120.00	351	Air Control	M	Non-Novel	0	0	0	0	300.854	09:01:38	09:06:39	Air
Results	120.00-180.00	351	Air Control	M	Novel	0	0	0	0	300.854	09:01:38	09:06:39	Air
Results	120.00-180.00	351	Air Control	M	Non-Novel	1.5474	7.737	0.997161	5	300.854	09:01:38	09:06:39	Air
Results	180.00-240.00	351	Air Control	M	Novel	2.3765	4.753	0.398865	2	300.854	09:01:38	09:06:39	Air
Results	180.00-240.00	351	Air Control	M	Non-Novel	0	0	0	0	300.854	09:01:38	09:06:39	Air
Results	240.00-300.00	351	Air Control	M	Novel	0.9634	4.817	0.997161	5	300.854	09:01:38	09:06:39	Air
Results	240.00-300.00	351	Air Control	M	Non-Novel	1.31925	5.277	0.797729	4	300.854	09:01:38	09:06:39	Air
Results	0.00-60.00	352	Air Control	F	Novel	1.192	3.576	0.595642	3	302.195	09:22:29	09:27:31	Air
Results	0.00-60.00	352	Air Control	F	Non-Novel	1.9035	3.807	0.397095	2	302.195	09:22:29	09:27:31	Air
Results	60.00-120.00	352	Air Control	F	Novel	1.29088	10.327	1.58838	8	302.195	09:22:29	09:27:31	Air
Results	60.00-120.00	352	Air Control	F	Non-Novel	0.877	1.754	0.397095	2	302.195	09:22:29	09:27:31	Air
Results	120.00-180.00	352	Air Control	F	Novel	1.00767	3.023	0.595642	3	302.195	09:22:29	09:27:31	Air
Results	120.00-180.00	352	Air Control	F	Non-Novel	0.542	1.626	0.595642	3	302.195	09:22:29	09:27:31	Air
Results	180.00-240.00	352	Air Control	F	Novel	1.025	6.15	1.19128	6	302.195	09:22:29	09:27:31	Air
Results	180.00-240.00	352	Air Control	F	Non-Novel	1.005	3.015	0.595642	3	302.195	09:22:29	09:27:31	Air
Results	240.00-300.00	352	Air Control	F	Novel	0.357	0.357	0.198547	1	302.195	09:22:29	09:27:31	Air
Results	240.00-300.00	352	Air Control	F	Non-Novel	0.643667	1.931	0.595642	3	302.195	09:22:29	09:27:31	Air
Results	0.00-60.00	353	Air Control	M	Novel	0.4375	0.875	0.397135	2	302.164	09:08:54	09:13:56	Air
Results	0.00-60.00	353	Air Control	M	Non-Novel	0	0	0	0	302.164	09:08:54	09:13:56	Air
Results	60.00-120.00	353	Air Control	M	Novel	0.5942	2.971	0.992838	5	302.164	09:08:54	09:13:56	Air
Results	60.00-120.00	353	Air Control	M	Non-Novel	0.377	0.377	0.198568	1	302.164	09:08:54	09:13:56	Air
Results	120.00-180.00	353	Air Control	M	Novel	1.009	1.009	0.198568	1	302.164	09:08:54	09:13:56	Air
Results	120.00-180.00	353	Air Control	M	Non-Novel	1.7556	8.778	0.992838	5	302.164	09:08:54	09:13:56	Air
Results	180.00-240.00	353	Air Control	M	Novel	3.0555	6.111	0.397135	2	302.164	09:08:54	09:13:56	Air
Results	180.00-240.00	353	Air Control	M	Non-Novel	1.45625	5.825	0.794271	4	302.164	09:08:54	09:13:56	Air
Results	240.00-300.00	353	Air Control	M	Novel	5.6155	11.231	0.397135	2	302.164	09:08:54	09:13:56	Air
Results	240.00-300.00	353	Air Control	M	Non-Novel	1.486	2.972	0.397135	2	302.164	09:08:54	09:13:56	Air
Results	0.00-60.00	355	Air Control	M	Novel	0	0	0	0	301.692	10:05:34	10:10:35	Air
Results	0.00-60.00	355	Air Control	M	Non-Novel	0.843	0.843	0.198878	1	301.692	10:05:34	10:10:35	Air
Results	60.00-120.00	355	Air Control	M	Novel	0.649333	1.948	0.596635	3	301.692	10:05:34	10:10:35	Air
Results	60.00-120.00	355	Air Control	M	Non-Novel	0.791	0.791	0.198878	1	301.692	10:05:34	10:10:35	Air
Results	120.00-180.00	355	Air Control	M	Novel	1.0515	2.103	0.397757	2	301.692	10:05:34	10:10:35	Air
Results	120.00-180.00	355	Air Control	M	Non-Novel	1.056	2.112	0.397757	2	301.692	10:05:34	10:10:35	Air
Results	180.00-240.00	355	Air Control	M	Novel	1.899	9.495	0.994392	5	301.692	10:05:34	10:10:35	Air
Results	180.00-240.00	355	Air Control	M	Non-Novel	0	0	0	0	301.692	10:05:34	10:10:35	Air
Results	240.00-300.00	355	Air Control	M	Novel	0.838167	5.029	1.19327	6	301.692	10:05:34	10:10:35	Air
Results	240.00-300.00	355	Air Control	M	Non-Novel	0.663	1.326	0.397757	2	301.692	10:05:34	10:10:35	Air
Results	0.00-60.00	356	Air Control	F	Novel	0.8205	3.282	0.797422	4	300.97	10:27:10	10:32:11	Air
Results	0.00-60.00	356	Air Control	F	Non-Novel	0	0	0	0	300.97	10:27:10	10:32:11	Air
Results	60.00-120.00	356	Air Control	F	Novel	2.40357	16.825	1.39549	7	300.97	10:27:10	10:32:11	Air
Results	60.00-120.00	356	Air Control	F	Non-Novel	0.735	0.735	0.199355	1	300.97	10:27:10	10:32:11	Air
Results	120.00-180.00	356	Air Control	F	Novel	1.3025	5.21	0.797422	4	300.97	10:27:10	10:32:11	Air
Results	120.00-180.00	356	Air Control	F	Non-Novel	1.723	1.723	0.199355	1	300.97	10:27:10	10:32:11	Air
Results	180.00-240.00	356	Air Control	F	Novel	1.47867	4.436	0.598066	3	300.97	10:27:10	10:32:11	Air
Results	180.00-240.00	356	Air Control	F	Non-Novel	1.77133	5.314	0.598066	3	300.97	10:27:10	10:32:11	Air
Results	240.00-300.00	356	Air Control	F	Novel	2.19367	6.581	0.598066	3	300.97	10:27:10	10:32:11	Air
Results	240.00-300.00	356	Air Control	F	Non-Novel	1.50225	6.009	0.797422	4	300.97	10:27:10	10:32:11	Air
Results	0.00-60.00	357	Air Control	M	Novel	0.372	0.372	0.198336	1	302.517	10:13:47	10:18:50	Air
Results	0.00-60.00	357	Air Control	M	Non-Novel	1.157	1.157	0.198336	1	302.517	10:13:47	10:18:50	Air
Results	60.00-120.00	357	Air Control	M	Novel	0.851167	5.107	1.19002	6	302.517	10:13:47	10:18:50	Air
Results	60.00-120.00	357	Air Control	M	Non-Novel	0	0	0	0	302.517	10:13:47	10:18:50	Air
Results	120.00-180.00	357	Air Control	M	Novel	1.10775	4.431	0.793344	4	302.517	10:13:47	10:18:50	Air
Results	120.00-180.00	357	Air Control	M	Non-Novel	0.816	4.08	0.99168	5	302.517	10:13:47	10:18:50	Air
Results	180.00-240.00	357	Air Control	M	Novel	1.075	3.225	0.595008	3	302.517	10:13:47	10:18:50	Air
Results	180.00-240.00	357	Air Control	M	Non-Novel	0.769	1.538	0.396672	2	302.517	10:13:47	10:18:50	Air
Results	240.00-300.00	357	Air Control	M	Novel	0	0	0	0	302.517	10:13:47	10:18:50	Air
Results	240.00-300.00	357	Air Control	M	Non-Novel	1.41083	8.465	1.19002	6	302.517	10:13:47	10:18:50	Air
Results	0.00-60.00	358	Air Control	F	Novel	0.9925	1.985	0.396174	2	302.897	10:33:36	10:38:39	Air
Results	0.00-60.00	358	Air Control	F	Non-Novel	1.0735	2.147	0.396174	2	302.897	10:33:36	10:38:39	Air
Results	60.00-120.00	358	Air Control	F	Novel	0.6085	1.217	0.396174	2	302.897	10:33:36	10:38:39	Air
Results	60.00-120.00	358	Air Control	F	Non-Novel	0	0	0	0	302.897	10:33:36	10:38:39	Air
Results	120.00-180.00	358	Air Control	F	Novel	1.6	4.8	0.594261	3	302.897	10:33:36	10:38:39	Air
Results	120.00-180.00	358	Air Control	F	Non-Novel	0.775333	2.326	0.594261	3	302.897	10:33:36	10:38:39	Air
Results	180.00-240.00	358	Air Control	F	Novel	1.575	1.575	0.198087	1	302.897	10:33:36	10:38:39	Air
Results	180.00-240.00	358	Air Control	F	Non-Novel	1.308	2.616	0.396174	2	302.897	10:33:36	10:38:39	Air
Results	240.00-300.00	358	Air Control	F	Novel	0.417	0.834	0.396174	2	302.897	10:33:36	10:38:39	Air
Results	240.00-300.00	358	Air Control	F	Non-Novel	0.8335	1.667	0.396174	2	302.897	10:33:36	10:38:39	Air
Results	0.00-60.00	359	Air Control	M	Novel	0.4	0.4	0.199423	1	300.868	11:05:21	11:10:22	Air
Results	0.00-60.00	359	Air Control	M	Non-Novel	0	0	0	0	300.868	11:05:21	11:10:22	Air
Results	60.00-120.00	359	Air Control	M	Novel	1.879	1.879	0.199423	1	300.868	11:05:21	11:10:22	Air
Results	60.00-120.00	359	Air Control	M	Non-Novel	1.16575	4.663	0.797692	4	300.868	11:05:21	11:10:22	Air
Results	120.00-180.00	359	Air Control	M	Novel	2.2715	4.543	0.398846	2	300.868	11:05:21	11:10:22	Air
Results	120.00-180.00	359	Air Control	M	Non-Novel	0.5455	1.091	0.398846	2	300.868	11:05:21	11:10:22	Air
Results	180.00-240.00	359	Air Control	M	Novel	0.676333	2.029	0.598269	3	300.868	11:05:21	11:10:22	Air
Results	180.00-240.00	359	Air Control	M	Non-Novel	1.717	3.434	0.398846	2	300.868	11:05:21	11:10:22	Air
Results	240.00-300.00	359	Air Control	M	Novel	2.937	11.748	0.797692	4	300.868	11:05:21	11:10:22	Air
Results	240.00-300.00	359	Air Control	M	Non-Novel	0	0	0	0	300.868	11:05:21	11:10:22	Air
Results	0.00-60.00	370	Carbon Control	M	Novel	1.115	2.23	0.397155	2	302.149	08:46:50	08:51:52	Carbon
Results	0.00-60.00	370	Carbon Control	M	Non-Novel	0.438	0.438	0.198578	1	302.149	08:46:50	08:51:52	Carbon
Results	60.00-120.00	370	Carbon Control	M	Novel	0.5838	2.919	0.992888	5	302.149	08:46:50	08:51:52	Carbon
Results	60.00-120.00	370	Carbon Control	M	Non-Novel	0.646	1.292	0.397155	2	302.149	08:46:50	08:51:52	Carbon
Results	120.00-180.00	370	Carbon Control	M	Novel	2.00433	6.013	0.595733	3	302.149	08:46:50	08:51:52	Carbon
Results	120.00-180.00	370	Carbon Control	M	Non-Novel	0.87125	3.485	0.79431	4	302.149	08:46:50	08:51:52	Carbon
Results	180.00-240.00	370	Carbon Control	M	Novel	2.86857	20.08	1.39004	7	302.149	08:46:50	08:51:52	Carbon
Results	180.00-240.00	370	Carbon Control	M	Non-Novel	0.226	0.226	0.198578	1	302.149	08:46:50	08:51:52	Carbon
Results	240.00-300.00	370	Carbon Control	M	Novel	0.834	2.502	0.595733	3	302.149	08:46:50	08:51:52	Carbon
Results	240.00-300.00	370	Carbon Control	M	Non-Novel	1.50367	4.511	0.595733	3	302.149	08:46:50	08:51:52	Carbon
Results	0.00-60.00	372	Carbon Control	M	Novel	1.09967	3.299	0.590512	3	304.82	09:52:24	09:57:29	Carbon
Results	0.00-60.00	372	Carbon Control	M	Non-Novel	1.51033	4.531	0.590512	3	304.82	09:52:24	09:57:29	Carbon
Results	60.00-120.00	372	Carbon Control	M	Novel	1.02211	9.199	1.77154	9	304.82	09:52:24	09:57:29	Carbon
Results	60.00-120.00	372	Carbon Control	M	Non-Novel	1.1455	2.291	0.393675	2	304.82	09:52:24	09:57:29	Carbon
Results	120.00-180.00	372	Carbon Control	M	Novel	1.5092	7.546	0.984187	5	304.82	09:52:24	09:57:29	Carbon
Results	120.00-180.00	372	Carbon Control	M	Non-Novel	0.628	0.628	0.196837	1	304.82	09:52:24	09:57:29	Carbon
Results	180.00-240.00	372	Carbon Control	M	Novel	3.304	13.216	0.78735	4	304.82	09:52:24	09:57:29	Carbon
Results	180.00-240.00	372	Carbon Control	M	Non-Novel	1.337	1.337	0.196837	1	304.82	09:52:24	09:57:29	Carbon
Results	240.00-300.00	372	Carbon Control	M	Novel	2.93583	17.615	1.18102	6	304.82	09:52:24	09:57:29	Carbon
Results	240.00-300.00	372	Carbon Control	M	Non-Novel	1.9695	3.939	0.393675	2	304.82	09:52:24	09:57:29	Carbon
Results	0.00-60.00	373	Carbon Control	M	Novel	0	0	0	0	304.18	13:04:51	13:09:56	Carbon
Results	0.00-60.00	373	Carbon Control	M	Non-Novel	0	0	0	0	304.18	13:04:51	13:09:56	Carbon
Results	60.00-120.00	373	Carbon Control	M	Novel	1.683	3.366	0.394503	2	304.18	13:04:51	13:09:56	Carbon
Results	60.00-120.00	373	Carbon Control	M	Non-Novel	1.63767	4.913	0.591755	3	304.18	13:04:51	13:09:56	Carbon
Results	120.00-180.00	373	Carbon Control	M	Novel	2.8738	14.369	0.986258	5	304.18	13:04:51	13:09:56	Carbon
Results	120.00-180.00	373	Carbon Control	M	Non-Novel	2.91825	11.673	0.789007	4	304.18	13:04:51	13:09:56	Carbon
Results	180.00-240.00	373	Carbon Control	M	Novel	1.37283	8.237	1.18351	6	304.18	13:04:51	13:09:56	Carbon
Results	180.00-240.00	373	Carbon Control	M	Non-Novel	0	0	0	0	304.18	13:04:51	13:09:56	Carbon
Results	240.00-300.00	373	Carbon Control	M	Novel	1.3925	8.355	1.18351	6	304.18	13:04:51	13:09:56	Carbon
Results	240.00-300.00	373	Carbon Control	M	Non-Novel	1.3535	2.707	0.394503	2	304.18	13:04:51	13:09:56	Carbon
Results	0.00-60.00	376	Carbon Control	M	Novel	0	0	0	0	315.614	13:47:52	13:53:08	Carbon
Results	0.00-60.00	376	Carbon Control	M	Non-Novel	0	0	0	0	315.614	13:47:52	13:53:08	Carbon
Results	60.00-120.00	376	Carbon Control	M	Novel	0	0	0	0	315.614	13:47:52	13:53:08	Carbon
Results	60.00-120.00	376	Carbon Control	M	Non-Novel	1.4998	7.499	0.950528	5	315.614	13:47:52	13:53:08	Carbon
Results	120.00-180.00	376	Carbon Control	M	Novel	2.147	4.294	0.380211	2	315.614	13:47:52	13:53:08	Carbon
Results	120.00-180.00	376	Carbon Control	M	Non-Novel	0.291	0.291	0.190106	1	315.614	13:47:52	13:53:08	Carbon
Results	180.00-240.00	376	Carbon Control	M	Novel	0	0	0	0	315.614	13:47:52	13:53:08	Carbon
Results	180.00-240.00	376	Carbon Control	M	Non-Novel	1.76183	10.571	1.14063	6	315.614	13:47:52	13:53:08	Carbon
Results	240.00-300.00	376	Carbon Control	M	Novel	1.842	1.842	0.190106	1	315.614	13:47:52	13:53:08	Carbon
Results	240.00-300.00	376	Carbon Control	M	Non-Novel	1.562	6.248	0.760423	4	315.614	13:47:52	13:53:08	Carbon
Results	0.00-60.00	377	Carbon Control	F	Novel	0.555	1.665	0.598249	3	300.878	08:38:42	08:43:42	Carbon
Results	0.00-60.00	377	Carbon Control	F	Non-Novel	0.307333	0.922	0.598249	3	300.878	08:38:42	08:43:42	Carbon
Results	60.00-120.00	377	Carbon Control	F	Novel	1.10017	6.601	1.1965	6	300.878	08:38:42	08:43:42	Carbon
Results	60.00-120.00	377	Carbon Control	F	Non-Novel	0.390667	1.172	0.598249	3	300.878	08:38:42	08:43:42	Carbon
Results	120.00-180.00	377	Carbon Control	F	Novel	0.671	3.355	0.997082	5	300.878	08:38:42	08:43:42	Carbon
Results	120.00-180.00	377	Carbon Control	F	Non-Novel	0.5065	2.026	0.797665	4	300.878	08:38:42	08:43:42	Carbon
Results	180.00-240.00	377	Carbon Control	F	Novel	1.69567	5.087	0.598249	3	300.878	08:38:42	08:43:42	Carbon
Results	180.00-240.00	377	Carbon Control	F	Non-Novel	0.419333	1.258	0.598249	3	300.878	08:38:42	08:43:42	Carbon
Results	240.00-300.00	377	Carbon Control	F	Novel	1.55117	9.307	1.1965	6	300.878	08:38:42	08:43:42	Carbon
Results	240.00-300.00	377	Carbon Control	F	Non-Novel	1.442	1.442	0.199416	1	300.878	08:38:42	08:43:42	Carbon
Results	0.00-60.00	378	Carbon Control	M	Novel	0.45675	1.827	0.797636	4	300.889	09:14:36	09:19:37	Carbon
Results	0.00-60.00	378	Carbon Control	M	Non-Novel	1.034	3.102	0.598227	3	300.889	09:14:36	09:19:37	Carbon
Results	60.00-120.00	378	Carbon Control	M	Novel	0.836	0.836	0.199409	1	300.889	09:14:36	09:19:37	Carbon
Results	60.00-120.00	378	Carbon Control	M	Non-Novel	0	0	0	0	300.889	09:14:36	09:19:37	Carbon
Results	120.00-180.00	378	Carbon Control	M	Novel	1.6575	3.315	0.398818	2	300.889	09:14:36	09:19:37	Carbon
Results	120.00-180.00	378	Carbon Control	M	Non-Novel	1.17217	7.033	1.19645	6	300.889	09:14:36	09:19:37	Carbon
Results	180.00-240.00	378	Carbon Control	M	Novel	0	0	0	0	300.889	09:14:36	09:19:37	Carbon
Results	180.00-240.00	378	Carbon Control	M	Non-Novel	0	0	0	0	300.889	09:14:36	09:19:37	Carbon
Results	240.00-300.00	378	Carbon Control	M	Novel	1.15817	6.949	1.19645	6	300.889	09:14:36	09:19:37	Carbon
Results	240.00-300.00	378	Carbon Control	M	Non-Novel	0.66	0.66	0.199409	1	300.889	09:14:36	09:19:37	Carbon
Results	0.00-60.00	385	Carbon Control	M	Novel	1.11925	4.477	0.79694	4	301.152	09:40:51	09:45:52	Carbon
Results	0.00-60.00	385	Carbon Control	M	Non-Novel	1.62933	4.888	0.597705	3	301.152	09:40:51	09:45:52	Carbon
Results	60.00-120.00	385	Carbon Control	M	Novel	1.251	7.506	1.19541	6	301.152	09:40:51	09:45:52	Carbon
Results	60.00-120.00	385	Carbon Control	M	Non-Novel	0.504	1.008	0.39847	2	301.152	09:40:51	09:45:52	Carbon
Results	120.00-180.00	385	Carbon Control	M	Novel	1.63729	11.461	1.39464	7	301.152	09:40:51	09:45:52	Carbon
Results	120.00-180.00	385	Carbon Control	M	Non-Novel	1.103	3.309	0.597705	3	301.152	09:40:51	09:45:52	Carbon
Results	180.00-240.00	385	Carbon Control	M	Novel	0.736833	4.421	1.19541	6	301.152	09:40:51	09:45:52	Carbon
Results	180.00-240.00	385	Carbon Control	M	Non-Novel	0.5	1	0.39847	2	301.152	09:40:51	09:45:52	Carbon
Results	240.00-300.00	385	Carbon Control	M	Novel	1.36517	8.191	1.19541	6	301.152	09:40:51	09:45:52	Carbon
Results	240.00-300.00	385	Carbon Control	M	Non-Novel	1.2	2.4	0.39847	2	301.152	09:40:51	09:45:52	Carbon

## Sheet: SCPP Data
Independent Variables Statistics	Result Containers	Intervals	Subject	Group	Sex	Behaviors	Mean duration	Total duration	Rate per minute (observation duration)	Total number	Duration	Start time	Stop time
	Results	0.00-60.00	11	Air_Control	M	Center	2.942	2.942	0.193234	1	310.504	1970-02-01 12:07:52	1970-02-01 12:13:02
	Results	0.00-60.00	11	Air_Control	M	Social	0	0	0	0	310.504	1970-02-01 12:07:52	1970-02-01 12:13:02
	Results	0.00-60.00	11	Air_Control	M	Non-Social	56.621	56.621	0.193234	1	310.504	1970-02-01 12:07:52	1970-02-01 12:13:02
	Results	0.00-60.00	11	Air_Control	M	Initial Entry Social	0	0	0	0	310.504	1970-02-01 12:07:52	1970-02-01 12:13:02
	Results	0.00-60.00	11	Air_Control	M	Initial Entry Non-Social	0	0	0.193234	1	310.504	1970-02-01 12:07:52	1970-02-01 12:13:02
	Results	120.00-180.00	11	Air_Control	M	Center	7.16867	21.506	0.579703	3	310.504	1970-02-01 12:07:52	1970-02-01 12:13:02
	Results	120.00-180.00	11	Air_Control	M	Social	17.204	34.408	0.386468	2	310.504	1970-02-01 12:07:52	1970-02-01 12:13:02
	Results	120.00-180.00	11	Air_Control	M	Non-Social	4.086	4.086	0.193234	1	310.504	1970-02-01 12:07:52	1970-02-01 12:13:02
	Results	120.00-180.00	11	Air_Control	M	Initial Entry Social	0	0	0	0	310.504	1970-02-01 12:07:52	1970-02-01 12:13:02
	Results	120.00-180.00	11	Air_Control	M	Initial Entry Non-Social	0	0	0	0	310.504	1970-02-01 12:07:52	1970-02-01 12:13:02
	Results	180.00-240.00	11	Air_Control	M	Center	6.91	20.73	0.579703	3	310.504	1970-02-01 12:07:52	1970-02-01 12:13:02
	Results	180.00-240.00	11	Air_Control	M	Social	10.028	20.056	0.386468	2	310.504	1970-02-01 12:07:52	1970-02-01 12:13:02
	Results	180.00-240.00	11	Air_Control	M	Non-Social	19.214	19.214	0.193234	1	310.504	1970-02-01 12:07:52	1970-02-01 12:13:02
	Results	180.00-240.00	11	Air_Control	M	Initial Entry Social	0	0	0	0	310.504	1970-02-01 12:07:52	1970-02-01 12:13:02
	Results	180.00-240.00	11	Air_Control	M	Initial Entry Non-Social	0	0	0	0	310.504	1970-02-01 12:07:52	1970-02-01 12:13:02
	Results	240.00-300.00	11	Air_Control	M	Center	4.06475	16.259	0.772937	4	310.504	1970-02-01 12:07:52	1970-02-01 12:13:02
	Results	240.00-300.00	11	Air_Control	M	Social	12.7715	25.543	0.386468	2	310.504	1970-02-01 12:07:52	1970-02-01 12:13:02
	Results	240.00-300.00	11	Air_Control	M	Non-Social	6.066	18.198	0.579703	3	310.504	1970-02-01 12:07:52	1970-02-01 12:13:02
	Results	240.00-300.00	11	Air_Control	M	Initial Entry Social	0	0	0	0	310.504	1970-02-01 12:07:52	1970-02-01 12:13:02
	Results	240.00-300.00	11	Air_Control	M	Initial Entry Non-Social	0	0	0	0	310.504	1970-02-01 12:07:52	1970-02-01 12:13:02
	Results	60.00-120.00	11	Air_Control	M	Center	5.593	5.593	0.193234	1	310.504	1970-02-01 12:07:52	1970-02-01 12:13:02
	Results	60.00-120.00	11	Air_Control	M	Social	2.027	2.027	0.193234	1	310.504	1970-02-01 12:07:52	1970-02-01 12:13:02
	Results	60.00-120.00	11	Air_Control	M	Non-Social	52.38	52.38	0.193234	1	310.504	1970-02-01 12:07:52	1970-02-01 12:13:02
	Results	60.00-120.00	11	Air_Control	M	Initial Entry Social	0	0	0	0	310.504	1970-02-01 12:07:52	1970-02-01 12:13:02
	Results	60.00-120.00	11	Air_Control	M	Initial Entry Non-Social	0	0	0	0	310.504	1970-02-01 12:07:52	1970-02-01 12:13:02
	Results	0.00-60.00	89	Carbon_LPS	F	Center	3.76383	22.583	1.18037	6	304.988	1970-02-01 13:30:29	1970-02-01 13:35:34
	Results	0.00-60.00	89	Carbon_LPS	F	Social	5.343	16.029	0.590187	3	304.988	1970-02-01 13:30:29	1970-02-01 13:35:34
	Results	0.00-60.00	89	Carbon_LPS	F	Non-Social	7.04733	21.142	0.590187	3	304.988	1970-02-01 13:30:29	1970-02-01 13:35:34
	Results	0.00-60.00	89	Carbon_LPS	F	Initial Entry Social	0	0	0.196729	1	304.988	1970-02-01 13:30:29	1970-02-01 13:35:34
	Results	0.00-60.00	89	Carbon_LPS	F	Initial Entry Non-Social	0	0	0	0	304.988	1970-02-01 13:30:29	1970-02-01 13:35:34
	Results	120.00-180.00	89	Carbon_LPS	F	Center	22.6575	45.315	0.393458	2	304.988	1970-02-01 13:30:29	1970-02-01 13:35:34
	Results	120.00-180.00	89	Carbon_LPS	F	Social	4.482	8.964	0.393458	2	304.988	1970-02-01 13:30:29	1970-02-01 13:35:34
	Results	120.00-180.00	89	Carbon_LPS	F	Non-Social	5.721	5.721	0.196729	1	304.988	1970-02-01 13:30:29	1970-02-01 13:35:34
	Results	120.00-180.00	89	Carbon_LPS	F	Initial Entry Social	0	0	0	0	304.988	1970-02-01 13:30:29	1970-02-01 13:35:34
	Results	120.00-180.00	89	Carbon_LPS	F	Initial Entry Non-Social	0	0	0	0	304.988	1970-02-01 13:30:29	1970-02-01 13:35:34
	Results	180.00-240.00	89	Carbon_LPS	F	Center	4.347	17.388	0.786916	4	304.988	1970-02-01 13:30:29	1970-02-01 13:35:34
	Results	180.00-240.00	89	Carbon_LPS	F	Social	5.2145	10.429	0.393458	2	304.988	1970-02-01 13:30:29	1970-02-01 13:35:34
	Results	180.00-240.00	89	Carbon_LPS	F	Non-Social	10.7277	32.183	0.590187	3	304.988	1970-02-01 13:30:29	1970-02-01 13:35:34
	Results	180.00-240.00	89	Carbon_LPS	F	Initial Entry Social	0	0	0	0	304.988	1970-02-01 13:30:29	1970-02-01 13:35:34
	Results	180.00-240.00	89	Carbon_LPS	F	Initial Entry Non-Social	0	0	0	0	304.988	1970-02-01 13:30:29	1970-02-01 13:35:34
	Results	240.00-300.00	89	Carbon_LPS	F	Center	5.1655	20.662	0.786916	4	304.988	1970-02-01 13:30:29	1970-02-01 13:35:34
	Results	240.00-300.00	89	Carbon_LPS	F	Social	5.9375	11.875	0.393458	2	304.988	1970-02-01 13:30:29	1970-02-01 13:35:34
	Results	240.00-300.00	89	Carbon_LPS	F	Non-Social	9.15433	27.463	0.590187	3	304.988	1970-02-01 13:30:29	1970-02-01 13:35:34
	Results	240.00-300.00	89	Carbon_LPS	F	Initial Entry Social	0	0	0	0	304.988	1970-02-01 13:30:29	1970-02-01 13:35:34
	Results	240.00-300.00	89	Carbon_LPS	F	Initial Entry Non-Social	0	0	0	0	304.988	1970-02-01 13:30:29	1970-02-01 13:35:34
	Results	60.00-120.00	89	Carbon_LPS	F	Center	3.9176	19.588	0.983645	5	304.988	1970-02-01 13:30:29	1970-02-01 13:35:34
	Results	60.00-120.00	89	Carbon_LPS	F	Social	5.898	17.694	0.590187	3	304.988	1970-02-01 13:30:29	1970-02-01 13:35:34
	Results	60.00-120.00	89	Carbon_LPS	F	Non-Social	7.57267	22.718	0.590187	3	304.988	1970-02-01 13:30:29	1970-02-01 13:35:34
	Results	60.00-120.00	89	Carbon_LPS	F	Initial Entry Social	0	0	0	0	304.988	1970-02-01 13:30:29	1970-02-01 13:35:34
	Results	60.00-120.00	89	Carbon_LPS	F	Initial Entry Non-Social	0	0	0	0	304.988	1970-02-01 13:30:29	1970-02-01 13:35:34
	Results	0.00-60.00	182	Carbon_LPS	F	Center	3.397	16.985	0.925175	5	324.263	1970-02-01 13:59:21	1970-02-01 14:04:45
	Results	0.00-60.00	182	Carbon_LPS	F	Social	23.196	23.196	0.185035	1	324.263	1970-02-01 13:59:21	1970-02-01 14:04:45
	Results	0.00-60.00	182	Carbon_LPS	F	Non-Social	6.345	19.035	0.555105	3	324.263	1970-02-01 13:59:21	1970-02-01 14:04:45
	Results	0.00-60.00	182	Carbon_LPS	F	Initial Entry Social	0	0	0	0	324.263	1970-02-01 13:59:21	1970-02-01 14:04:45
	Results	0.00-60.00	182	Carbon_LPS	F	Initial Entry Non-Social	0	0	0.185035	1	324.263	1970-02-01 13:59:21	1970-02-01 14:04:45
	Results	120.00-180.00	182	Carbon_LPS	F	Center	6.28075	25.123	0.74014	4	324.263	1970-02-01 13:59:21	1970-02-01 14:04:45
	Results	120.00-180.00	182	Carbon_LPS	F	Social	15.839	31.678	0.37007	2	324.263	1970-02-01 13:59:21	1970-02-01 14:04:45
	Results	120.00-180.00	182	Carbon_LPS	F	Non-Social	3.199	3.199	0.185035	1	324.263	1970-02-01 13:59:21	1970-02-01 14:04:45
	Results	120.00-180.00	182	Carbon_LPS	F	Initial Entry Social	0	0	0	0	324.263	1970-02-01 13:59:21	1970-02-01 14:04:45
	Results	120.00-180.00	182	Carbon_LPS	F	Initial Entry Non-Social	0	0	0	0	324.263	1970-02-01 13:59:21	1970-02-01 14:04:45
	Results	180.00-240.00	182	Carbon_LPS	F	Center	8.19325	32.773	0.74014	4	324.263	1970-02-01 13:59:21	1970-02-01 14:04:45
	Results	180.00-240.00	182	Carbon_LPS	F	Social	10.2805	20.561	0.37007	2	324.263	1970-02-01 13:59:21	1970-02-01 14:04:45
	Results	180.00-240.00	182	Carbon_LPS	F	Non-Social	3.333	6.666	0.37007	2	324.263	1970-02-01 13:59:21	1970-02-01 14:04:45
	Results	180.00-240.00	182	Carbon_LPS	F	Initial Entry Social	0	0	0	0	324.263	1970-02-01 13:59:21	1970-02-01 14:04:45
	Results	180.00-240.00	182	Carbon_LPS	F	Initial Entry Non-Social	0	0	0	0	324.263	1970-02-01 13:59:21	1970-02-01 14:04:45
	Results	240.00-300.00	182	Carbon_LPS	F	Center	3.19117	19.147	1.11021	6	324.263	1970-02-01 13:59:21	1970-02-01 14:04:45
	Results	240.00-300.00	182	Carbon_LPS	F	Social	5.12525	20.501	0.74014	4	324.263	1970-02-01 13:59:21	1970-02-01 14:04:45
	Results	240.00-300.00	182	Carbon_LPS	F	Non-Social	6.784	20.352	0.555105	3	324.263	1970-02-01 13:59:21	1970-02-01 14:04:45
	Results	240.00-300.00	182	Carbon_LPS	F	Initial Entry Social	0	0	0	0	324.263	1970-02-01 13:59:21	1970-02-01 14:04:45
	Results	240.00-300.00	182	Carbon_LPS	F	Initial Entry Non-Social	0	0	0	0	324.263	1970-02-01 13:59:21	1970-02-01 14:04:45
	Results	60.00-120.00	182	Carbon_LPS	F	Center	4.7605	28.563	1.11021	6	324.263	1970-02-01 13:59:21	1970-02-01 14:04:45
	Results	60.00-120.00	182	Carbon_LPS	F	Social	7.2785	14.557	0.37007	2	324.263	1970-02-01 13:59:21	1970-02-01 14:04:45
	Results	60.00-120.00	182	Carbon_LPS	F	Non-Social	5.62667	16.88	0.555105	3	324.263	1970-02-01 13:59:21	1970-02-01 14:04:45
	Results	60.00-120.00	182	Carbon_LPS	F	Initial Entry Social	0	0	0	0	324.263	1970-02-01 13:59:21	1970-02-01 14:04:45
	Results	60.00-120.00	182	Carbon_LPS	F	Initial Entry Non-Social	0	0	0	0	324.263	1970-02-01 13:59:21	1970-02-01 14:04:45
	Results	0.00-60.00	301	Air_Control	F	Center	4.65057	32.554	1.13716	7	369.341	1970-02-01 09:02:46	1970-02-01 09:08:55
	Results	0.00-60.00	301	Air_Control	F	Social	3.5766	17.883	0.812258	5	369.341	1970-02-01 09:02:46	1970-02-01 09:08:55
	Results	0.00-60.00	301	Air_Control	F	Non-Social	4.456	8.912	0.324903	2	369.341	1970-02-01 09:02:46	1970-02-01 09:08:55
	Results	0.00-60.00	301	Air_Control	F	Initial Entry Social	0	0	0.162452	1	369.341	1970-02-01 09:02:46	1970-02-01 09:08:55
	Results	0.00-60.00	301	Air_Control	F	Initial Entry Non-Social	0	0	0	0	369.341	1970-02-01 09:02:46	1970-02-01 09:08:55
	Results	120.00-180.00	301	Air_Control	F	Center	7.292	21.876	0.487355	3	369.341	1970-02-01 09:02:46	1970-02-01 09:08:55
	Results	120.00-180.00	301	Air_Control	F	Social	17.736	35.472	0.324903	2	369.341	1970-02-01 09:02:46	1970-02-01 09:08:55
	Results	120.00-180.00	301	Air_Control	F	Non-Social	2.652	2.652	0.162452	1	369.341	1970-02-01 09:02:46	1970-02-01 09:08:55
	Results	120.00-180.00	301	Air_Control	F	Initial Entry Social	0	0	0	0	369.341	1970-02-01 09:02:46	1970-02-01 09:08:55
	Results	120.00-180.00	301	Air_Control	F	Initial Entry Non-Social	0	0	0	0	369.341	1970-02-01 09:02:46	1970-02-01 09:08:55
	Results	180.00-240.00	301	Air_Control	F	Center	7.03425	28.137	0.649806	4	369.341	1970-02-01 09:02:46	1970-02-01 09:08:55
	Results	180.00-240.00	301	Air_Control	F	Social	4.95833	14.875	0.487355	3	369.341	1970-02-01 09:02:46	1970-02-01 09:08:55
	Results	180.00-240.00	301	Air_Control	F	Non-Social	8.494	16.988	0.324903	2	369.341	1970-02-01 09:02:46	1970-02-01 09:08:55
	Results	180.00-240.00	301	Air_Control	F	Initial Entry Social	0	0	0	0	369.341	1970-02-01 09:02:46	1970-02-01 09:08:55
	Results	180.00-240.00	301	Air_Control	F	Initial Entry Non-Social	0	0	0	0	369.341	1970-02-01 09:02:46	1970-02-01 09:08:55
	Results	240.00-300.00	301	Air_Control	F	Center	4.67275	18.691	0.649806	4	369.341	1970-02-01 09:02:46	1970-02-01 09:08:55
	Results	240.00-300.00	301	Air_Control	F	Social	13.346	26.692	0.324903	2	369.341	1970-02-01 09:02:46	1970-02-01 09:08:55
	Results	240.00-300.00	301	Air_Control	F	Non-Social	7.3085	14.617	0.324903	2	369.341	1970-02-01 09:02:46	1970-02-01 09:08:55
	Results	240.00-300.00	301	Air_Control	F	Initial Entry Social	0	0	0	0	369.341	1970-02-01 09:02:46	1970-02-01 09:08:55
	Results	240.00-300.00	301	Air_Control	F	Initial Entry Non-Social	0	0	0	0	369.341	1970-02-01 09:02:46	1970-02-01 09:08:55
	Results	300.00-360.00	301	Air_Control	F	Center	3.5168	17.584	0.812258	5	369.341	1970-02-01 09:02:46	1970-02-01 09:08:55
	Results	300.00-360.00	301	Air_Control	F	Social	8.4	16.8	0.324903	2	369.341	1970-02-01 09:02:46	1970-02-01 09:08:55
	Results	300.00-360.00	301	Air_Control	F	Non-Social	8.53867	25.616	0.487355	3	369.341	1970-02-01 09:02:46	1970-02-01 09:08:55
	Results	300.00-360.00	301	Air_Control	F	Initial Entry Social	0	0	0	0	369.341	1970-02-01 09:02:46	1970-02-01 09:08:55
	Results	300.00-360.00	301	Air_Control	F	Initial Entry Non-Social	0	0	0	0	369.341	1970-02-01 09:02:46	1970-02-01 09:08:55
	Results	60.00-120.00	301	Air_Control	F	Center	7.26975	29.079	0.649806	4	369.341	1970-02-01 09:02:46	1970-02-01 09:08:55
	Results	60.00-120.00	301	Air_Control	F	Social	7.487	14.974	0.324903	2	369.341	1970-02-01 09:02:46	1970-02-01 09:08:55
	Results	60.00-120.00	301	Air_Control	F	Non-Social	15.947	15.947	0.162452	1	369.341	1970-02-01 09:02:46	1970-02-01 09:08:55
	Results	60.00-120.00	301	Air_Control	F	Initial Entry Social	0	0	0	0	369.341	1970-02-01 09:02:46	1970-02-01 09:08:55
	Results	60.00-120.00	301	Air_Control	F	Initial Entry Non-Social	0	0	0	0	369.341	1970-02-01 09:02:46	1970-02-01 09:08:55
	Results	0.00-60.00	302	Air_Control	F	Center	7.602	30.408	0.735082	4	326.494	1970-02-01 09:38:12	1970-02-01 09:43:39
	Results	0.00-60.00	302	Air_Control	F	Social	14.098	14.098	0.183771	1	326.494	1970-02-01 09:38:12	1970-02-01 09:43:39
	Results	0.00-60.00	302	Air_Control	F	Non-Social	7.615	15.23	0.367541	2	326.494	1970-02-01 09:38:12	1970-02-01 09:43:39
	Results	0.00-60.00	302	Air_Control	F	Initial Entry Social	0	0	0	0	326.494	1970-02-01 09:38:12	1970-02-01 09:43:39
	Results	0.00-60.00	302	Air_Control	F	Initial Entry Non-Social	0	0	0.183771	1	326.494	1970-02-01 09:38:12	1970-02-01 09:43:39
	Results	120.00-180.00	302	Air_Control	F	Center	7.70767	23.123	0.551312	3	326.494	1970-02-01 09:38:12	1970-02-01 09:43:39
	Results	120.00-180.00	302	Air_Control	F	Social	11.6175	23.235	0.367541	2	326.494	1970-02-01 09:38:12	1970-02-01 09:43:39
	Results	120.00-180.00	302	Air_Control	F	Non-Social	6.821	13.642	0.367541	2	326.494	1970-02-01 09:38:12	1970-02-01 09:43:39
	Results	120.00-180.00	302	Air_Control	F	Initial Entry Social	0	0	0	0	326.494	1970-02-01 09:38:12	1970-02-01 09:43:39
	Results	120.00-180.00	302	Air_Control	F	Initial Entry Non-Social	0	0	0	0	326.494	1970-02-01 09:38:12	1970-02-01 09:43:39
	Results	180.00-240.00	302	Air_Control	F	Center	5.07233	30.434	1.10262	6	326.494	1970-02-01 09:38:12	1970-02-01 09:43:39
	Results	180.00-240.00	302	Air_Control	F	Social	4.439	13.317	0.551312	3	326.494	1970-02-01 09:38:12	1970-02-01 09:43:39
	Results	180.00-240.00	302	Air_Control	F	Non-Social	5.41633	16.249	0.551312	3	326.494	1970-02-01 09:38:12	1970-02-01 09:43:39
	Results	180.00-240.00	302	Air_Control	F	Initial Entry Social	0	0	0	0	326.494	1970-02-01 09:38:12	1970-02-01 09:43:39
	Results	180.00-240.00	302	Air_Control	F	Initial Entry Non-Social	0	0	0	0	326.494	1970-02-01 09:38:12	1970-02-01 09:43:39
	Results	240.00-300.00	302	Air_Control	F	Center	7.63175	30.527	0.735082	4	326.494	1970-02-01 09:38:12	1970-02-01 09:43:39
	Results	240.00-300.00	302	Air_Control	F	Social	9.6295	19.259	0.367541	2	326.494	1970-02-01 09:38:12	1970-02-01 09:43:39
	Results	240.00-300.00	302	Air_Control	F	Non-Social	10.214	10.214	0.183771	1	326.494	1970-02-01 09:38:12	1970-02-01 09:43:39
	Results	240.00-300.00	302	Air_Control	F	Initial Entry Social	0	0	0	0	326.494	1970-02-01 09:38:12	1970-02-01 09:43:39
	Results	240.00-300.00	302	Air_Control	F	Initial Entry Non-Social	0	0	0	0	326.494	1970-02-01 09:38:12	1970-02-01 09:43:39
	Results	60.00-120.00	302	Air_Control	F	Center	7.3124	36.562	0.918853	5	326.494	1970-02-01 09:38:12	1970-02-01 09:43:39
	Results	60.00-120.00	302	Air_Control	F	Social	5.648	16.944	0.551312	3	326.494	1970-02-01 09:38:12	1970-02-01 09:43:39
	Results	60.00-120.00	302	Air_Control	F	Non-Social	3.247	6.494	0.367541	2	326.494	1970-02-01 09:38:12	1970-02-01 09:43:39
	Results	60.00-120.00	302	Air_Control	F	Initial Entry Social	0	0	0	0	326.494	1970-02-01 09:38:12	1970-02-01 09:43:39
	Results	60.00-120.00	302	Air_Control	F	Initial Entry Non-Social	0	0	0	0	326.494	1970-02-01 09:38:12	1970-02-01 09:43:39
	Results	0.00-60.00	303	Air_Control	M	Center	5.2498	26.249	0.814963	5	368.115	1970-02-01 09:10:52	1970-02-01 09:17:00
	Results	0.00-60.00	303	Air_Control	M	Social	8.159	16.318	0.325985	2	368.115	1970-02-01 09:10:52	1970-02-01 09:17:00
	Results	0.00-60.00	303	Air_Control	M	Non-Social	5.75167	17.255	0.488978	3	368.115	1970-02-01 09:10:52	1970-02-01 09:17:00
	Results	0.00-60.00	303	Air_Control	M	Initial Entry Social	0	0	0.162993	1	368.115	1970-02-01 09:10:52	1970-02-01 09:17:00
	Results	0.00-60.00	303	Air_Control	M	Initial Entry Non-Social	0	0	0	0	368.115	1970-02-01 09:10:52	1970-02-01 09:17:00
	Results	120.00-180.00	303	Air_Control	M	Center	6.6806	33.403	0.814963	5	368.115	1970-02-01 09:10:52	1970-02-01 09:17:00
	Results	120.00-180.00	303	Air_Control	M	Social	4.93267	14.798	0.488978	3	368.115	1970-02-01 09:10:52	1970-02-01 09:17:00
	Results	120.00-180.00	303	Air_Control	M	Non-Social	5.8995	11.799	0.325985	2	368.115	1970-02-01 09:10:52	1970-02-01 09:17:00
	Results	120.00-180.00	303	Air_Control	M	Initial Entry Social	0	0	0	0	368.115	1970-02-01 09:10:52	1970-02-01 09:17:00
	Results	120.00-180.00	303	Air_Control	M	Initial Entry Non-Social	0	0	0	0	368.115	1970-02-01 09:10:52	1970-02-01 09:17:00
	Results	180.00-240.00	303	Air_Control	M	Center	1.118	3.354	0.488978	3	368.115	1970-02-01 09:10:52	1970-02-01 09:17:00
	Results	180.00-240.00	303	Air_Control	M	Social	18.151	18.151	0.162993	1	368.115	1970-02-01 09:10:52	1970-02-01 09:17:00
	Results	180.00-240.00	303	Air_Control	M	Non-Social	19.2475	38.495	0.325985	2	368.115	1970-02-01 09:10:52	1970-02-01 09:17:00
	Results	180.00-240.00	303	Air_Control	M	Initial Entry Social	0	0	0	0	368.115	1970-02-01 09:10:52	1970-02-01 09:17:00
	Results	180.00-240.00	303	Air_Control	M	Initial Entry Non-Social	0	0	0	0	368.115	1970-02-01 09:10:52	1970-02-01 09:17:00
	Results	240.00-300.00	303	Air_Control	M	Center	5.91633	17.749	0.488978	3	368.115	1970-02-01 09:10:52	1970-02-01 09:17:00
	Results	240.00-300.00	303	Air_Control	M	Social	18.188	18.188	0.162993	1	368.115	1970-02-01 09:10:52	1970-02-01 09:17:00
	Results	240.00-300.00	303	Air_Control	M	Non-Social	8.021	24.063	0.488978	3	368.115	1970-02-01 09:10:52	1970-02-01 09:17:00
	Results	240.00-300.00	303	Air_Control	M	Initial Entry Social	0	0	0	0	368.115	1970-02-01 09:10:52	1970-02-01 09:17:00
	Results	240.00-300.00	303	Air_Control	M	Initial Entry Non-Social	0	0	0	0	368.115	1970-02-01 09:10:52	1970-02-01 09:17:00
	Results	300.00-360.00	303	Air_Control	M	Center	3.0805	6.161	0.325985	2	368.115	1970-02-01 09:10:52	1970-02-01 09:17:00
	Results	300.00-360.00	303	Air_Control	M	Social	36.346	36.346	0.162993	1	368.115	1970-02-01 09:10:52	1970-02-01 09:17:00
	Results	300.00-360.00	303	Air_Control	M	Non-Social	8.7465	17.493	0.325985	2	368.115	1970-02-01 09:10:52	1970-02-01 09:17:00
	Results	300.00-360.00	303	Air_Control	M	Initial Entry Social	0	0	0	0	368.115	1970-02-01 09:10:52	1970-02-01 09:17:00
	Results	300.00-360.00	303	Air_Control	M	Initial Entry Non-Social	0	0	0	0	368.115	1970-02-01 09:10:52	1970-02-01 09:17:00
	Results	60.00-120.00	303	Air_Control	M	Center	1.772	3.544	0.325985	2	368.115	1970-02-01 09:10:52	1970-02-01 09:17:00
	Results	60.00-120.00	303	Air_Control	M	Social	34.008	34.008	0.162993	1	368.115	1970-02-01 09:10:52	1970-02-01 09:17:00
	Results	60.00-120.00	303	Air_Control	M	Non-Social	11.224	22.448	0.325985	2	368.115	1970-02-01 09:10:52	1970-02-01 09:17:00
	Results	60.00-120.00	303	Air_Control	M	Initial Entry Social	0	0	0	0	368.115	1970-02-01 09:10:52	1970-02-01 09:17:00
	Results	60.00-120.00	303	Air_Control	M	Initial Entry Non-Social	0	0	0	0	368.115	1970-02-01 09:10:52	1970-02-01 09:17:00
	Results	0.00-60.00	304	Air_Control	M	Center	10.989	32.967	0.554076	3	324.865	1970-02-01 09:44:14	1970-02-01 09:49:39
	Results	0.00-60.00	304	Air_Control	M	Social	18.819	18.819	0.184692	1	324.865	1970-02-01 09:44:14	1970-02-01 09:49:39
	Results	0.00-60.00	304	Air_Control	M	Non-Social	7.869	7.869	0.184692	1	324.865	1970-02-01 09:44:14	1970-02-01 09:49:39
	Results	0.00-60.00	304	Air_Control	M	Initial Entry Social	0	0	0	0	324.865	1970-02-01 09:44:14	1970-02-01 09:49:39
	Results	0.00-60.00	304	Air_Control	M	Initial Entry Non-Social	0	0	0.184692	1	324.865	1970-02-01 09:44:14	1970-02-01 09:49:39
	Results	120.00-180.00	304	Air_Control	M	Center	19.239	19.239	0.184692	1	324.865	1970-02-01 09:44:14	1970-02-01 09:49:39
	Results	120.00-180.00	304	Air_Control	M	Social	0	0	0	0	324.865	1970-02-01 09:44:14	1970-02-01 09:49:39
	Results	120.00-180.00	304	Air_Control	M	Non-Social	20.3805	40.761	0.369384	2	324.865	1970-02-01 09:44:14	1970-02-01 09:49:39
	Results	120.00-180.00	304	Air_Control	M	Initial Entry Social	0	0	0	0	324.865	1970-02-01 09:44:14	1970-02-01 09:49:39
	Results	120.00-180.00	304	Air_Control	M	Initial Entry Non-Social	0	0	0	0	324.865	1970-02-01 09:44:14	1970-02-01 09:49:39
	Results	180.00-240.00	304	Air_Control	M	Center	4.8725	19.49	0.738768	4	324.865	1970-02-01 09:44:14	1970-02-01 09:49:39
	Results	180.00-240.00	304	Air_Control	M	Social	12.0535	24.107	0.369384	2	324.865	1970-02-01 09:44:14	1970-02-01 09:49:39
	Results	180.00-240.00	304	Air_Control	M	Non-Social	5.46767	16.403	0.554076	3	324.865	1970-02-01 09:44:14	1970-02-01 09:49:39
	Results	180.00-240.00	304	Air_Control	M	Initial Entry Social	0	0	0	0	324.865	1970-02-01 09:44:14	1970-02-01 09:49:39
	Results	180.00-240.00	304	Air_Control	M	Initial Entry Non-Social	0	0	0	0	324.865	1970-02-01 09:44:14	1970-02-01 09:49:39
	Results	240.00-300.00	304	Air_Control	M	Center	8.23767	24.713	0.554076	3	324.865	1970-02-01 09:44:14	1970-02-01 09:49:39
	Results	240.00-300.00	304	Air_Control	M	Social	7.9905	15.981	0.369384	2	324.865	1970-02-01 09:44:14	1970-02-01 09:49:39
	Results	240.00-300.00	304	Air_Control	M	Non-Social	9.653	19.306	0.369384	2	324.865	1970-02-01 09:44:14	1970-02-01 09:49:39
	Results	240.00-300.00	304	Air_Control	M	Initial Entry Social	0	0	0	0	324.865	1970-02-01 09:44:14	1970-02-01 09:49:39
	Results	240.00-300.00	304	Air_Control	M	Initial Entry Non-Social	0	0	0	0	324.865	1970-02-01 09:44:14	1970-02-01 09:49:39
	Results	60.00-120.00	304	Air_Control	M	Center	5.743	11.486	0.369384	2	324.865	1970-02-01 09:44:14	1970-02-01 09:49:39
	Results	60.00-120.00	304	Air_Control	M	Social	23.042	23.042	0.184692	1	324.865	1970-02-01 09:44:14	1970-02-01 09:49:39
	Results	60.00-120.00	304	Air_Control	M	Non-Social	25.472	25.472	0.184692	1	324.865	1970-02-01 09:44:14	1970-02-01 09:49:39
	Results	60.00-120.00	304	Air_Control	M	Initial Entry Social	0	0	0	0	324.865	1970-02-01 09:44:14	1970-02-01 09:49:39
	Results	60.00-120.00	304	Air_Control	M	Initial Entry Non-Social	0	0	0	0	324.865	1970-02-01 09:44:14	1970-02-01 09:49:39
	Results	0.00-60.00	305	Air_Control	F	Center	5.31675	21.267	0.750068	4	319.971	1970-02-01 10:47:04	1970-02-01 10:52:24
	Results	0.00-60.00	305	Air_Control	F	Social	10.5365	21.073	0.375034	2	319.971	1970-02-01 10:47:04	1970-02-01 10:52:24
	Results	0.00-60.00	305	Air_Control	F	Non-Social	8.618	17.236	0.375034	2	319.971	1970-02-01 10:47:04	1970-02-01 10:52:24
	Results	0.00-60.00	305	Air_Control	F	Initial Entry Social	0	0	0.187517	1	319.971	1970-02-01 10:47:04	1970-02-01 10:52:24
	Results	0.00-60.00	305	Air_Control	F	Initial Entry Non-Social	0	0	0	0	319.971	1970-02-01 10:47:04	1970-02-01 10:52:24
	Results	120.00-180.00	305	Air_Control	F	Center	4.82425	19.297	0.750068	4	319.971	1970-02-01 10:47:04	1970-02-01 10:52:24
	Results	120.00-180.00	305	Air_Control	F	Social	19.418	19.418	0.187517	1	319.971	1970-02-01 10:47:04	1970-02-01 10:52:24
	Results	120.00-180.00	305	Air_Control	F	Non-Social	10.6425	21.285	0.375034	2	319.971	1970-02-01 10:47:04	1970-02-01 10:52:24
	Results	120.00-180.00	305	Air_Control	F	Initial Entry Social	0	0	0	0	319.971	1970-02-01 10:47:04	1970-02-01 10:52:24
	Results	120.00-180.00	305	Air_Control	F	Initial Entry Non-Social	0	0	0	0	319.971	1970-02-01 10:47:04	1970-02-01 10:52:24
	Results	180.00-240.00	305	Air_Control	F	Center	1.27467	3.824	0.562551	3	319.971	1970-02-01 10:47:04	1970-02-01 10:52:24
	Results	180.00-240.00	305	Air_Control	F	Social	11.9785	23.957	0.375034	2	319.971	1970-02-01 10:47:04	1970-02-01 10:52:24
	Results	180.00-240.00	305	Air_Control	F	Non-Social	32.219	32.219	0.187517	1	319.971	1970-02-01 10:47:04	1970-02-01 10:52:24
	Results	180.00-240.00	305	Air_Control	F	Initial Entry Social	0	0	0	0	319.971	1970-02-01 10:47:04	1970-02-01 10:52:24
	Results	180.00-240.00	305	Air_Control	F	Initial Entry Non-Social	0	0	0	0	319.971	1970-02-01 10:47:04	1970-02-01 10:52:24
	Results	240.00-300.00	305	Air_Control	F	Center	2.6594	13.297	0.937585	5	319.971	1970-02-01 10:47:04	1970-02-01 10:52:24
	Results	240.00-300.00	305	Air_Control	F	Social	8.439	25.317	0.562551	3	319.971	1970-02-01 10:47:04	1970-02-01 10:52:24
	Results	240.00-300.00	305	Air_Control	F	Non-Social	7.12867	21.386	0.562551	3	319.971	1970-02-01 10:47:04	1970-02-01 10:52:24
	Results	240.00-300.00	305	Air_Control	F	Initial Entry Social	0	0	0	0	319.971	1970-02-01 10:47:04	1970-02-01 10:52:24
	Results	240.00-300.00	305	Air_Control	F	Initial Entry Non-Social	0	0	0	0	319.971	1970-02-01 10:47:04	1970-02-01 10:52:24
	Results	60.00-120.00	305	Air_Control	F	Center	10.357	20.714	0.375034	2	319.971	1970-02-01 10:47:04	1970-02-01 10:52:24
	Results	60.00-120.00	305	Air_Control	F	Social	13.114	13.114	0.187517	1	319.971	1970-02-01 10:47:04	1970-02-01 10:52:24
	Results	60.00-120.00	305	Air_Control	F	Non-Social	26.172	26.172	0.187517	1	319.971	1970-02-01 10:47:04	1970-02-01 10:52:24
	Results	60.00-120.00	305	Air_Control	F	Initial Entry Social	0	0	0	0	319.971	1970-02-01 10:47:04	1970-02-01 10:52:24
	Results	60.00-120.00	305	Air_Control	F	Initial Entry Non-Social	0	0	0	0	319.971	1970-02-01 10:47:04	1970-02-01 10:52:24
	Results	0.00-60.00	306	Air_Control	F	Center	4.01643	28.115	1.27488	7	329.443	1970-02-01 11:13:05	1970-02-01 11:18:34
	Results	0.00-60.00	306	Air_Control	F	Social	8.583	17.166	0.364251	2	329.443	1970-02-01 11:13:05	1970-02-01 11:18:34
	Results	0.00-60.00	306	Air_Control	F	Non-Social	3.576	14.304	0.728502	4	329.443	1970-02-01 11:13:05	1970-02-01 11:18:34
	Results	0.00-60.00	306	Air_Control	F	Initial Entry Social	0	0	0.182126	1	329.443	1970-02-01 11:13:05	1970-02-01 11:18:34
	Results	0.00-60.00	306	Air_Control	F	Initial Entry Non-Social	0	0	0	0	329.443	1970-02-01 11:13:05	1970-02-01 11:18:34
	Results	120.00-180.00	306	Air_Control	F	Center	5.4044	27.022	0.910628	5	329.443	1970-02-01 11:13:05	1970-02-01 11:18:34
	Results	120.00-180.00	306	Air_Control	F	Social	6.1005	24.402	0.728502	4	329.443	1970-02-01 11:13:05	1970-02-01 11:18:34
	Results	120.00-180.00	306	Air_Control	F	Non-Social	4.288	8.576	0.364251	2	329.443	1970-02-01 11:13:05	1970-02-01 11:18:34
	Results	120.00-180.00	306	Air_Control	F	Initial Entry Social	0	0	0	0	329.443	1970-02-01 11:13:05	1970-02-01 11:18:34
	Results	120.00-180.00	306	Air_Control	F	Initial Entry Non-Social	0	0	0	0	329.443	1970-02-01 11:13:05	1970-02-01 11:18:34
	Results	180.00-240.00	306	Air_Control	F	Center	3.92343	27.464	1.27488	7	329.443	1970-02-01 11:13:05	1970-02-01 11:18:34
	Results	180.00-240.00	306	Air_Control	F	Social	4.81625	19.265	0.728502	4	329.443	1970-02-01 11:13:05	1970-02-01 11:18:34
	Results	180.00-240.00	306	Air_Control	F	Non-Social	4.42367	13.271	0.546377	3	329.443	1970-02-01 11:13:05	1970-02-01 11:18:34
	Results	180.00-240.00	306	Air_Control	F	Initial Entry Social	0	0	0	0	329.443	1970-02-01 11:13:05	1970-02-01 11:18:34
	Results	180.00-240.00	306	Air_Control	F	Initial Entry Non-Social	0	0	0	0	329.443	1970-02-01 11:13:05	1970-02-01 11:18:34
	Results	240.00-300.00	306	Air_Control	F	Center	1.43057	10.014	1.27488	7	329.443	1970-02-01 11:13:05	1970-02-01 11:18:34
	Results	240.00-300.00	306	Air_Control	F	Social	7.90967	23.729	0.546377	3	329.443	1970-02-01 11:13:05	1970-02-01 11:18:34
	Results	240.00-300.00	306	Air_Control	F	Non-Social	6.56425	26.257	0.728502	4	329.443	1970-02-01 11:13:05	1970-02-01 11:18:34
	Results	240.00-300.00	306	Air_Control	F	Initial Entry Social	0	0	0	0	329.443	1970-02-01 11:13:05	1970-02-01 11:18:34
	Results	240.00-300.00	306	Air_Control	F	Initial Entry Non-Social	0	0	0	0	329.443	1970-02-01 11:13:05	1970-02-01 11:18:34
	Results	60.00-120.00	306	Air_Control	F	Center	1.86883	11.213	1.09275	6	329.443	1970-02-01 11:13:05	1970-02-01 11:18:34
	Results	60.00-120.00	306	Air_Control	F	Social	10.4803	31.441	0.546377	3	329.443	1970-02-01 11:13:05	1970-02-01 11:18:34
	Results	60.00-120.00	306	Air_Control	F	Non-Social	5.782	17.346	0.546377	3	329.443	1970-02-01 11:13:05	1970-02-01 11:18:34
	Results	60.00-120.00	306	Air_Control	F	Initial Entry Social	0	0	0	0	329.443	1970-02-01 11:13:05	1970-02-01 11:18:34
	Results	60.00-120.00	306	Air_Control	F	Initial Entry Non-Social	0	0	0	0	329.443	1970-02-01 11:13:05	1970-02-01 11:18:34
	Results	0.00-60.00	307	Air_Control	M	Center	2.04958	24.595	2.27894	12	315.936	1970-02-01 12:32:40	1970-02-01 12:37:56
	Results	0.00-60.00	307	Air_Control	M	Social	2.768	16.608	1.13947	6	315.936	1970-02-01 12:32:40	1970-02-01 12:37:56
	Results	0.00-60.00	307	Air_Control	M	Non-Social	3.6988	18.494	0.949559	5	315.936	1970-02-01 12:32:40	1970-02-01 12:37:56
	Results	0.00-60.00	307	Air_Control	M	Initial Entry Social	0	0	0.189912	1	315.936	1970-02-01 12:32:40	1970-02-01 12:37:56
	Results	0.00-60.00	307	Air_Control	M	Initial Entry Non-Social	0	0	0	0	315.936	1970-02-01 12:32:40	1970-02-01 12:37:56
	Results	120.00-180.00	307	Air_Control	M	Center	4.0732	20.366	0.949559	5	315.936	1970-02-01 12:32:40	1970-02-01 12:37:56
	Results	120.00-180.00	307	Air_Control	M	Social	4.706	18.824	0.759648	4	315.936	1970-02-01 12:32:40	1970-02-01 12:37:56
	Results	120.00-180.00	307	Air_Control	M	Non-Social	10.405	20.81	0.379824	2	315.936	1970-02-01 12:32:40	1970-02-01 12:37:56
	Results	120.00-180.00	307	Air_Control	M	Initial Entry Social	0	0	0	0	315.936	1970-02-01 12:32:40	1970-02-01 12:37:56
	Results	120.00-180.00	307	Air_Control	M	Initial Entry Non-Social	0	0	0	0	315.936	1970-02-01 12:32:40	1970-02-01 12:37:56
	Results	180.00-240.00	307	Air_Control	M	Center	4.24371	29.706	1.32938	7	315.936	1970-02-01 12:32:40	1970-02-01 12:37:56
	Results	180.00-240.00	307	Air_Control	M	Social	4.192	20.96	0.949559	5	315.936	1970-02-01 12:32:40	1970-02-01 12:37:56
	Results	180.00-240.00	307	Air_Control	M	Non-Social	4.667	9.334	0.379824	2	315.936	1970-02-01 12:32:40	1970-02-01 12:37:56
	Results	180.00-240.00	307	Air_Control	M	Initial Entry Social	0	0	0	0	315.936	1970-02-01 12:32:40	1970-02-01 12:37:56
	Results	180.00-240.00	307	Air_Control	M	Initial Entry Non-Social	0	0	0	0	315.936	1970-02-01 12:32:40	1970-02-01 12:37:56
	Results	240.00-300.00	307	Air_Control	M	Center	2.89533	17.372	1.13947	6	315.936	1970-02-01 12:32:40	1970-02-01 12:37:56
	Results	240.00-300.00	307	Air_Control	M	Social	5.66267	16.988	0.569736	3	315.936	1970-02-01 12:32:40	1970-02-01 12:37:56
	Results	240.00-300.00	307	Air_Control	M	Non-Social	8.54667	25.64	0.569736	3	315.936	1970-02-01 12:32:40	1970-02-01 12:37:56
	Results	240.00-300.00	307	Air_Control	M	Initial Entry Social	0	0	0	0	315.936	1970-02-01 12:32:40	1970-02-01 12:37:56
	Results	240.00-300.00	307	Air_Control	M	Initial Entry Non-Social	0	0	0	0	315.936	1970-02-01 12:32:40	1970-02-01 12:37:56
	Results	60.00-120.00	307	Air_Control	M	Center	2.00933	18.084	1.70921	9	315.936	1970-02-01 12:32:40	1970-02-01 12:37:56
	Results	60.00-120.00	307	Air_Control	M	Social	2.9452	14.726	0.949559	5	315.936	1970-02-01 12:32:40	1970-02-01 12:37:56
	Results	60.00-120.00	307	Air_Control	M	Non-Social	6.5455	26.182	0.759648	4	315.936	1970-02-01 12:32:40	1970-02-01 12:37:56
	Results	60.00-120.00	307	Air_Control	M	Initial Entry Social	0	0	0	0	315.936	1970-02-01 12:32:40	1970-02-01 12:37:56
	Results	60.00-120.00	307	Air_Control	M	Initial Entry Non-Social	0	0	0	0	315.936	1970-02-01 12:32:40	1970-02-01 12:37:56
	Results	0.00-60.00	308	Air_Control	M	Center	7.274	29.096	0.771615	4	311.036	1970-02-01 12:13:56	1970-02-01 12:19:07
	Results	0.00-60.00	308	Air_Control	M	Social	12.614	12.614	0.192904	1	311.036	1970-02-01 12:13:56	1970-02-01 12:19:07
	Results	0.00-60.00	308	Air_Control	M	Non-Social	9.0255	18.051	0.385807	2	311.036	1970-02-01 12:13:56	1970-02-01 12:19:07
	Results	0.00-60.00	308	Air_Control	M	Initial Entry Social	0	0	0	0	311.036	1970-02-01 12:13:56	1970-02-01 12:19:07
	Results	0.00-60.00	308	Air_Control	M	Initial Entry Non-Social	0	0	0.192904	1	311.036	1970-02-01 12:13:56	1970-02-01 12:19:07
	Results	120.00-180.00	308	Air_Control	M	Center	9.955	39.82	0.771615	4	311.036	1970-02-01 12:13:56	1970-02-01 12:19:07
	Results	120.00-180.00	308	Air_Control	M	Social	6.679	6.679	0.192904	1	311.036	1970-02-01 12:13:56	1970-02-01 12:19:07
	Results	120.00-180.00	308	Air_Control	M	Non-Social	6.7505	13.501	0.385807	2	311.036	1970-02-01 12:13:56	1970-02-01 12:19:07
	Results	120.00-180.00	308	Air_Control	M	Initial Entry Social	0	0	0	0	311.036	1970-02-01 12:13:56	1970-02-01 12:19:07
	Results	120.00-180.00	308	Air_Control	M	Initial Entry Non-Social	0	0	0	0	311.036	1970-02-01 12:13:56	1970-02-01 12:19:07
	Results	180.00-240.00	308	Air_Control	M	Center	7.7825	15.565	0.385807	2	311.036	1970-02-01 12:13:56	1970-02-01 12:19:07
	Results	180.00-240.00	308	Air_Control	M	Social	22.2175	44.435	0.385807	2	311.036	1970-02-01 12:13:56	1970-02-01 12:19:07
	Results	180.00-240.00	308	Air_Control	M	Non-Social	0	0	0	0	311.036	1970-02-01 12:13:56	1970-02-01 12:19:07
	Results	180.00-240.00	308	Air_Control	M	Initial Entry Social	0	0	0	0	311.036	1970-02-01 12:13:56	1970-02-01 12:19:07
	Results	180.00-240.00	308	Air_Control	M	Initial Entry Non-Social	0	0	0	0	311.036	1970-02-01 12:13:56	1970-02-01 12:19:07
	Results	240.00-300.00	308	Air_Control	M	Center	6.44275	25.771	0.771615	4	311.036	1970-02-01 12:13:56	1970-02-01 12:19:07
	Results	240.00-300.00	308	Air_Control	M	Social	7.08033	21.241	0.578711	3	311.036	1970-02-01 12:13:56	1970-02-01 12:19:07
	Results	240.00-300.00	308	Air_Control	M	Non-Social	6.494	12.988	0.385807	2	311.036	1970-02-01 12:13:56	1970-02-01 12:19:07
	Results	240.00-300.00	308	Air_Control	M	Initial Entry Social	0	0	0	0	311.036	1970-02-01 12:13:56	1970-02-01 12:19:07
	Results	240.00-300.00	308	Air_Control	M	Initial Entry Non-Social	0	0	0	0	311.036	1970-02-01 12:13:56	1970-02-01 12:19:07
	Results	60.00-120.00	308	Air_Control	M	Center	7.095	28.38	0.771615	4	311.036	1970-02-01 12:13:56	1970-02-01 12:19:07
	Results	60.00-120.00	308	Air_Control	M	Social	11.042	22.084	0.385807	2	311.036	1970-02-01 12:13:56	1970-02-01 12:19:07
	Results	60.00-120.00	308	Air_Control	M	Non-Social	9.536	9.536	0.192904	1	311.036	1970-02-01 12:13:56	1970-02-01 12:19:07
	Results	60.00-120.00	308	Air_Control	M	Initial Entry Social	0	0	0	0	311.036	1970-02-01 12:13:56	1970-02-01 12:19:07
	Results	60.00-120.00	308	Air_Control	M	Initial Entry Non-Social	0	0	0	0	311.036	1970-02-01 12:13:56	1970-02-01 12:19:07
	Results	0.00-60.00	309	Air_Control	M	Center	3.7338	18.669	0.950173	5	315.732	1970-02-01 12:38:41	1970-02-01 12:43:56
	Results	0.00-60.00	309	Air_Control	M	Social	11.936	23.872	0.380069	2	315.732	1970-02-01 12:38:41	1970-02-01 12:43:56
	Results	0.00-60.00	309	Air_Control	M	Non-Social	5.73833	17.215	0.570104	3	315.732	1970-02-01 12:38:41	1970-02-01 12:43:56
	Results	0.00-60.00	309	Air_Control	M	Initial Entry Social	0	0	0.190035	1	315.732	1970-02-01 12:38:41	1970-02-01 12:43:56
	Results	0.00-60.00	309	Air_Control	M	Initial Entry Non-Social	0	0	0	0	315.732	1970-02-01 12:38:41	1970-02-01 12:43:56
	Results	120.00-180.00	309	Air_Control	M	Center	5.77175	23.087	0.760138	4	315.732	1970-02-01 12:38:41	1970-02-01 12:43:56
	Results	120.00-180.00	309	Air_Control	M	Social	4.103	8.206	0.380069	2	315.732	1970-02-01 12:38:41	1970-02-01 12:43:56
	Results	120.00-180.00	309	Air_Control	M	Non-Social	9.569	28.707	0.570104	3	315.732	1970-02-01 12:38:41	1970-02-01 12:43:56
	Results	120.00-180.00	309	Air_Control	M	Initial Entry Social	0	0	0	0	315.732	1970-02-01 12:38:41	1970-02-01 12:43:56
	Results	120.00-180.00	309	Air_Control	M	Initial Entry Non-Social	0	0	0	0	315.732	1970-02-01 12:38:41	1970-02-01 12:43:56
	Results	180.00-240.00	309	Air_Control	M	Center	4.16867	25.012	1.14021	6	315.732	1970-02-01 12:38:41	1970-02-01 12:43:56
	Results	180.00-240.00	309	Air_Control	M	Social	8.673	26.019	0.570104	3	315.732	1970-02-01 12:38:41	1970-02-01 12:43:56
	Results	180.00-240.00	309	Air_Control	M	Non-Social	2.98967	8.969	0.570104	3	315.732	1970-02-01 12:38:41	1970-02-01 12:43:56
	Results	180.00-240.00	309	Air_Control	M	Initial Entry Social	0	0	0	0	315.732	1970-02-01 12:38:41	1970-02-01 12:43:56
	Results	180.00-240.00	309	Air_Control	M	Initial Entry Non-Social	0	0	0	0	315.732	1970-02-01 12:38:41	1970-02-01 12:43:56
	Results	240.00-300.00	309	Air_Control	M	Center	3.0222	15.111	0.950173	5	315.732	1970-02-01 12:38:41	1970-02-01 12:43:56
	Results	240.00-300.00	309	Air_Control	M	Social	15.419	30.838	0.380069	2	315.732	1970-02-01 12:38:41	1970-02-01 12:43:56
	Results	240.00-300.00	309	Air_Control	M	Non-Social	4.68367	14.051	0.570104	3	315.732	1970-02-01 12:38:41	1970-02-01 12:43:56
	Results	240.00-300.00	309	Air_Control	M	Initial Entry Social	0	0	0	0	315.732	1970-02-01 12:38:41	1970-02-01 12:43:56
	Results	240.00-300.00	309	Air_Control	M	Initial Entry Non-Social	0	0	0	0	315.732	1970-02-01 12:38:41	1970-02-01 12:43:56
	Results	60.00-120.00	309	Air_Control	M	Center	12.1467	36.44	0.570104	3	315.732	1970-02-01 12:38:41	1970-02-01 12:43:56
	Results	60.00-120.00	309	Air_Control	M	Social	6.9955	13.991	0.380069	2	315.732	1970-02-01 12:38:41	1970-02-01 12:43:56
	Results	60.00-120.00	309	Air_Control	M	Non-Social	4.7845	9.569	0.380069	2	315.732	1970-02-01 12:38:41	1970-02-01 12:43:56
	Results	60.00-120.00	309	Air_Control	M	Initial Entry Social	0	0	0	0	315.732	1970-02-01 12:38:41	1970-02-01 12:43:56
	Results	60.00-120.00	309	Air_Control	M	Initial Entry Non-Social	0	0	0	0	315.732	1970-02-01 12:38:41	1970-02-01 12:43:56
	Results	0.00-60.00	310	Air_Control	F	Center	1.548	1.548	0.19211	1	312.321	1970-02-01 14:56:23	1970-02-01 15:01:36
	Results	0.00-60.00	310	Air_Control	F	Social	58.051	58.051	0.19211	1	312.321	1970-02-01 14:56:23	1970-02-01 15:01:36
	Results	0.00-60.00	310	Air_Control	F	Non-Social	0	0	0	0	312.321	1970-02-01 14:56:23	1970-02-01 15:01:36
	Results	0.00-60.00	310	Air_Control	F	Initial Entry Social	0	0	0.19211	1	312.321	1970-02-01 14:56:23	1970-02-01 15:01:36
	Results	0.00-60.00	310	Air_Control	F	Initial Entry Non-Social	0	0	0	0	312.321	1970-02-01 14:56:23	1970-02-01 15:01:36
	Results	120.00-180.00	310	Air_Control	F	Center	4.0985	16.394	0.76844	4	312.321	1970-02-01 14:56:23	1970-02-01 15:01:36
	Results	120.00-180.00	310	Air_Control	F	Social	11.544	11.544	0.19211	1	312.321	1970-02-01 14:56:23	1970-02-01 15:01:36
	Results	120.00-180.00	310	Air_Control	F	Non-Social	10.6873	32.062	0.57633	3	312.321	1970-02-01 14:56:23	1970-02-01 15:01:36
	Results	120.00-180.00	310	Air_Control	F	Initial Entry Social	0	0	0	0	312.321	1970-02-01 14:56:23	1970-02-01 15:01:36
	Results	120.00-180.00	310	Air_Control	F	Initial Entry Non-Social	0	0	0	0	312.321	1970-02-01 14:56:23	1970-02-01 15:01:36
	Results	180.00-240.00	310	Air_Control	F	Center	11.357	34.071	0.57633	3	312.321	1970-02-01 14:56:23	1970-02-01 15:01:36
	Results	180.00-240.00	310	Air_Control	F	Social	4.2605	8.521	0.38422	2	312.321	1970-02-01 14:56:23	1970-02-01 15:01:36
	Results	180.00-240.00	310	Air_Control	F	Non-Social	8.704	17.408	0.38422	2	312.321	1970-02-01 14:56:23	1970-02-01 15:01:36
	Results	180.00-240.00	310	Air_Control	F	Initial Entry Social	0	0	0	0	312.321	1970-02-01 14:56:23	1970-02-01 15:01:36
	Results	180.00-240.00	310	Air_Control	F	Initial Entry Non-Social	0	0	0	0	312.321	1970-02-01 14:56:23	1970-02-01 15:01:36
	Results	240.00-300.00	310	Air_Control	F	Center	9.317	18.634	0.38422	2	312.321	1970-02-01 14:56:23	1970-02-01 15:01:36
	Results	240.00-300.00	310	Air_Control	F	Social	13.7887	41.366	0.57633	3	312.321	1970-02-01 14:56:23	1970-02-01 15:01:36
	Results	240.00-300.00	310	Air_Control	F	Non-Social	0	0	0	0	312.321	1970-02-01 14:56:23	1970-02-01 15:01:36
	Results	240.00-300.00	310	Air_Control	F	Initial Entry Social	0	0	0	0	312.321	1970-02-01 14:56:23	1970-02-01 15:01:36
	Results	240.00-300.00	310	Air_Control	F	Initial Entry Non-Social	0	0	0	0	312.321	1970-02-01 14:56:23	1970-02-01 15:01:36
	Results	60.00-120.00	310	Air_Control	F	Center	7.27733	21.832	0.57633	3	312.321	1970-02-01 14:56:23	1970-02-01 15:01:36
	Results	60.00-120.00	310	Air_Control	F	Social	10.3165	20.633	0.38422	2	312.321	1970-02-01 14:56:23	1970-02-01 15:01:36
	Results	60.00-120.00	310	Air_Control	F	Non-Social	17.535	17.535	0.19211	1	312.321	1970-02-01 14:56:23	1970-02-01 15:01:36
	Results	60.00-120.00	310	Air_Control	F	Initial Entry Social	0	0	0	0	312.321	1970-02-01 14:56:23	1970-02-01 15:01:36
	Results	60.00-120.00	310	Air_Control	F	Initial Entry Non-Social	0	0	0	0	312.321	1970-02-01 14:56:23	1970-02-01 15:01:36
	Results	0.00-60.00	311	Air_Control	F	Center	4.66143	32.63	1.32475	7	317.042	1970-02-01 15:23:06	1970-02-01 15:28:23
	Results	0.00-60.00	311	Air_Control	F	Social	4.68375	18.735	0.756997	4	317.042	1970-02-01 15:23:06	1970-02-01 15:28:23
	Results	0.00-60.00	311	Air_Control	F	Non-Social	4.181	8.362	0.378499	2	317.042	1970-02-01 15:23:06	1970-02-01 15:28:23
	Results	0.00-60.00	311	Air_Control	F	Initial Entry Social	0	0	0.189249	1	317.042	1970-02-01 15:23:06	1970-02-01 15:28:23
	Results	0.00-60.00	311	Air_Control	F	Initial Entry Non-Social	0	0	0	0	317.042	1970-02-01 15:23:06	1970-02-01 15:28:23
	Results	120.00-180.00	311	Air_Control	F	Center	3.4615	13.846	0.756997	4	317.042	1970-02-01 15:23:06	1970-02-01 15:28:23
	Results	120.00-180.00	311	Air_Control	F	Social	7.97933	23.938	0.567748	3	317.042	1970-02-01 15:23:06	1970-02-01 15:28:23
	Results	120.00-180.00	311	Air_Control	F	Non-Social	22.216	22.216	0.189249	1	317.042	1970-02-01 15:23:06	1970-02-01 15:28:23
	Results	120.00-180.00	311	Air_Control	F	Initial Entry Social	0	0	0	0	317.042	1970-02-01 15:23:06	1970-02-01 15:28:23
	Results	120.00-180.00	311	Air_Control	F	Initial Entry Non-Social	0	0	0	0	317.042	1970-02-01 15:23:06	1970-02-01 15:28:23
	Results	180.00-240.00	311	Air_Control	F	Center	9.41325	37.653	0.756997	4	317.042	1970-02-01 15:23:06	1970-02-01 15:28:23
	Results	180.00-240.00	311	Air_Control	F	Social	0	0	0	0	317.042	1970-02-01 15:23:06	1970-02-01 15:28:23
	Results	180.00-240.00	311	Air_Control	F	Non-Social	7.449	22.347	0.567748	3	317.042	1970-02-01 15:23:06	1970-02-01 15:28:23
	Results	180.00-240.00	311	Air_Control	F	Initial Entry Social	0	0	0	0	317.042	1970-02-01 15:23:06	1970-02-01 15:28:23
	Results	180.00-240.00	311	Air_Control	F	Initial Entry Non-Social	0	0	0	0	317.042	1970-02-01 15:23:06	1970-02-01 15:28:23
	Results	240.00-300.00	311	Air_Control	F	Center	5.5474	27.737	0.946247	5	317.042	1970-02-01 15:23:06	1970-02-01 15:28:23
	Results	240.00-300.00	311	Air_Control	F	Social	6.25075	25.003	0.756997	4	317.042	1970-02-01 15:23:06	1970-02-01 15:28:23
	Results	240.00-300.00	311	Air_Control	F	Non-Social	7.26	7.26	0.189249	1	317.042	1970-02-01 15:23:06	1970-02-01 15:28:23
	Results	240.00-300.00	311	Air_Control	F	Initial Entry Social	0	0	0	0	317.042	1970-02-01 15:23:06	1970-02-01 15:28:23
	Results	240.00-300.00	311	Air_Control	F	Initial Entry Non-Social	0	0	0	0	317.042	1970-02-01 15:23:06	1970-02-01 15:28:23
	Results	60.00-120.00	311	Air_Control	F	Center	5.29267	31.756	1.1355	6	317.042	1970-02-01 15:23:06	1970-02-01 15:28:23
	Results	60.00-120.00	311	Air_Control	F	Social	5.20533	15.616	0.567748	3	317.042	1970-02-01 15:23:06	1970-02-01 15:28:23
	Results	60.00-120.00	311	Air_Control	F	Non-Social	4.20933	12.628	0.567748	3	317.042	1970-02-01 15:23:06	1970-02-01 15:28:23
	Results	60.00-120.00	311	Air_Control	F	Initial Entry Social	0	0	0	0	317.042	1970-02-01 15:23:06	1970-02-01 15:28:23
	Results	60.00-120.00	311	Air_Control	F	Initial Entry Non-Social	0	0	0	0	317.042	1970-02-01 15:23:06	1970-02-01 15:28:23
	Results	0.00-60.00	312	Air_LPS	F	Center	2.22189	19.997	1.79464	9	300.896	1970-02-01 09:31:02	1970-02-01 09:36:03
	Results	0.00-60.00	312	Air_LPS	F	Social	5.1995	20.798	0.797618	4	300.896	1970-02-01 09:31:02	1970-02-01 09:36:03
	Results	0.00-60.00	312	Air_LPS	F	Non-Social	4.74925	18.997	0.797618	4	300.896	1970-02-01 09:31:02	1970-02-01 09:36:03
	Results	0.00-60.00	312	Air_LPS	F	Initial Entry Social	0	0	0.199404	1	300.896	1970-02-01 09:31:02	1970-02-01 09:36:03
	Results	0.00-60.00	312	Air_LPS	F	Initial Entry Non-Social	0	0	0	0	300.896	1970-02-01 09:31:02	1970-02-01 09:36:03
	Results	120.00-180.00	312	Air_LPS	F	Center	8.75467	26.264	0.598213	3	300.896	1970-02-01 09:31:02	1970-02-01 09:36:03
	Results	120.00-180.00	312	Air_LPS	F	Social	3.5905	7.181	0.398809	2	300.896	1970-02-01 09:31:02	1970-02-01 09:36:03
	Results	120.00-180.00	312	Air_LPS	F	Non-Social	13.2775	26.555	0.398809	2	300.896	1970-02-01 09:31:02	1970-02-01 09:36:03
	Results	120.00-180.00	312	Air_LPS	F	Initial Entry Social	0	0	0	0	300.896	1970-02-01 09:31:02	1970-02-01 09:36:03
	Results	120.00-180.00	312	Air_LPS	F	Initial Entry Non-Social	0	0	0	0	300.896	1970-02-01 09:31:02	1970-02-01 09:36:03
	Results	180.00-240.00	312	Air_LPS	F	Center	7.46975	29.879	0.797618	4	300.896	1970-02-01 09:31:02	1970-02-01 09:36:03
	Results	180.00-240.00	312	Air_LPS	F	Social	6.066	12.132	0.398809	2	300.896	1970-02-01 09:31:02	1970-02-01 09:36:03
	Results	180.00-240.00	312	Air_LPS	F	Non-Social	8.9945	17.989	0.398809	2	300.896	1970-02-01 09:31:02	1970-02-01 09:36:03
	Results	180.00-240.00	312	Air_LPS	F	Initial Entry Social	0	0	0	0	300.896	1970-02-01 09:31:02	1970-02-01 09:36:03
	Results	180.00-240.00	312	Air_LPS	F	Initial Entry Non-Social	0	0	0	0	300.896	1970-02-01 09:31:02	1970-02-01 09:36:03
	Results	240.00-300.00	312	Air_LPS	F	Center	5.394	26.97	0.997022	5	300.896	1970-02-01 09:31:02	1970-02-01 09:36:03
	Results	240.00-300.00	312	Air_LPS	F	Social	9.091	18.182	0.398809	2	300.896	1970-02-01 09:31:02	1970-02-01 09:36:03
	Results	240.00-300.00	312	Air_LPS	F	Non-Social	4.94933	14.848	0.598213	3	300.896	1970-02-01 09:31:02	1970-02-01 09:36:03
	Results	240.00-300.00	312	Air_LPS	F	Initial Entry Social	0	0	0	0	300.896	1970-02-01 09:31:02	1970-02-01 09:36:03
	Results	240.00-300.00	312	Air_LPS	F	Initial Entry Non-Social	0	0	0	0	300.896	1970-02-01 09:31:02	1970-02-01 09:36:03
	Results	60.00-120.00	312	Air_LPS	F	Center	7.56967	22.709	0.598213	3	300.896	1970-02-01 09:31:02	1970-02-01 09:36:03
	Results	60.00-120.00	312	Air_LPS	F	Social	6.204	12.408	0.398809	2	300.896	1970-02-01 09:31:02	1970-02-01 09:36:03
	Results	60.00-120.00	312	Air_LPS	F	Non-Social	24.883	24.883	0.199404	1	300.896	1970-02-01 09:31:02	1970-02-01 09:36:03
	Results	60.00-120.00	312	Air_LPS	F	Initial Entry Social	0	0	0	0	300.896	1970-02-01 09:31:02	1970-02-01 09:36:03
	Results	60.00-120.00	312	Air_LPS	F	Initial Entry Non-Social	0	0	0	0	300.896	1970-02-01 09:31:02	1970-02-01 09:36:03
	Results	0.00-60.00	313	Air_LPS	F	Center	4.6614	23.307	0.958448	5	313.006	1970-02-01 09:57:15	1970-02-01 10:02:28
	Results	0.00-60.00	313	Air_LPS	F	Social	8.58867	25.766	0.575069	3	313.006	1970-02-01 09:57:15	1970-02-01 10:02:28
	Results	0.00-60.00	313	Air_LPS	F	Non-Social	5.3155	10.631	0.383379	2	313.006	1970-02-01 09:57:15	1970-02-01 10:02:28
	Results	0.00-60.00	313	Air_LPS	F	Initial Entry Social	0	0	0	0	313.006	1970-02-01 09:57:15	1970-02-01 10:02:28
	Results	0.00-60.00	313	Air_LPS	F	Initial Entry Non-Social	0	0	0.19169	1	313.006	1970-02-01 09:57:15	1970-02-01 10:02:28
	Results	120.00-180.00	313	Air_LPS	F	Center	4.99783	29.987	1.15014	6	313.006	1970-02-01 09:57:15	1970-02-01 10:02:28
	Results	120.00-180.00	313	Air_LPS	F	Social	6.073	18.219	0.575069	3	313.006	1970-02-01 09:57:15	1970-02-01 10:02:28
	Results	120.00-180.00	313	Air_LPS	F	Non-Social	3.93133	11.794	0.575069	3	313.006	1970-02-01 09:57:15	1970-02-01 10:02:28
	Results	120.00-180.00	313	Air_LPS	F	Initial Entry Social	0	0	0	0	313.006	1970-02-01 09:57:15	1970-02-01 10:02:28
	Results	120.00-180.00	313	Air_LPS	F	Initial Entry Non-Social	0	0	0	0	313.006	1970-02-01 09:57:15	1970-02-01 10:02:28
	Results	180.00-240.00	313	Air_LPS	F	Center	7.40925	29.637	0.766758	4	313.006	1970-02-01 09:57:15	1970-02-01 10:02:28
	Results	180.00-240.00	313	Air_LPS	F	Social	13.5055	27.011	0.383379	2	313.006	1970-02-01 09:57:15	1970-02-01 10:02:28
	Results	180.00-240.00	313	Air_LPS	F	Non-Social	3.352	3.352	0.19169	1	313.006	1970-02-01 09:57:15	1970-02-01 10:02:28
	Results	180.00-240.00	313	Air_LPS	F	Initial Entry Social	0	0	0	0	313.006	1970-02-01 09:57:15	1970-02-01 10:02:28
	Results	180.00-240.00	313	Air_LPS	F	Initial Entry Non-Social	0	0	0	0	313.006	1970-02-01 09:57:15	1970-02-01 10:02:28
	Results	240.00-300.00	313	Air_LPS	F	Center	8.79525	35.181	0.766758	4	313.006	1970-02-01 09:57:15	1970-02-01 10:02:28
	Results	240.00-300.00	313	Air_LPS	F	Social	5.898	11.796	0.383379	2	313.006	1970-02-01 09:57:15	1970-02-01 10:02:28
	Results	240.00-300.00	313	Air_LPS	F	Non-Social	6.5115	13.023	0.383379	2	313.006	1970-02-01 09:57:15	1970-02-01 10:02:28
	Results	240.00-300.00	313	Air_LPS	F	Initial Entry Social	0	0	0	0	313.006	1970-02-01 09:57:15	1970-02-01 10:02:28
	Results	240.00-300.00	313	Air_LPS	F	Initial Entry Non-Social	0	0	0	0	313.006	1970-02-01 09:57:15	1970-02-01 10:02:28
	Results	60.00-120.00	313	Air_LPS	F	Center	5.332	26.66	0.958448	5	313.006	1970-02-01 09:57:15	1970-02-01 10:02:28
	Results	60.00-120.00	313	Air_LPS	F	Social	5.117	15.351	0.575069	3	313.006	1970-02-01 09:57:15	1970-02-01 10:02:28
	Results	60.00-120.00	313	Air_LPS	F	Non-Social	5.99633	17.989	0.575069	3	313.006	1970-02-01 09:57:15	1970-02-01 10:02:28
	Results	60.00-120.00	313	Air_LPS	F	Initial Entry Social	0	0	0	0	313.006	1970-02-01 09:57:15	1970-02-01 10:02:28
	Results	60.00-120.00	313	Air_LPS	F	Initial Entry Non-Social	0	0	0	0	313.006	1970-02-01 09:57:15	1970-02-01 10:02:28
	Results	0.00-60.00	314	Air_LPS	F	Center	8.0415	32.166	0.688158	4	348.757	1970-02-01 13:09:20	1970-02-01 13:15:08
	Results	0.00-60.00	314	Air_LPS	F	Social	6.9435	13.887	0.344079	2	348.757	1970-02-01 13:09:20	1970-02-01 13:15:08
	Results	0.00-60.00	314	Air_LPS	F	Non-Social	6.8065	13.613	0.344079	2	348.757	1970-02-01 13:09:20	1970-02-01 13:15:08
	Results	0.00-60.00	314	Air_LPS	F	Initial Entry Social	0	0	0	0	348.757	1970-02-01 13:09:20	1970-02-01 13:15:08
	Results	0.00-60.00	314	Air_LPS	F	Initial Entry Non-Social	0	0	0.17204	1	348.757	1970-02-01 13:09:20	1970-02-01 13:15:08
	Results	120.00-180.00	314	Air_LPS	F	Center	2.40275	19.222	1.37632	8	348.757	1970-02-01 13:09:20	1970-02-01 13:15:08
	Results	120.00-180.00	314	Air_LPS	F	Social	4.8378	24.189	0.860198	5	348.757	1970-02-01 13:09:20	1970-02-01 13:15:08
	Results	120.00-180.00	314	Air_LPS	F	Non-Social	8.2945	16.589	0.344079	2	348.757	1970-02-01 13:09:20	1970-02-01 13:15:08
	Results	120.00-180.00	314	Air_LPS	F	Initial Entry Social	0	0	0	0	348.757	1970-02-01 13:09:20	1970-02-01 13:15:08
	Results	120.00-180.00	314	Air_LPS	F	Initial Entry Non-Social	0	0	0	0	348.757	1970-02-01 13:09:20	1970-02-01 13:15:08
	Results	180.00-240.00	314	Air_LPS	F	Center	9.0306	45.153	0.860198	5	348.757	1970-02-01 13:09:20	1970-02-01 13:15:08
	Results	180.00-240.00	314	Air_LPS	F	Social	3.4445	6.889	0.344079	2	348.757	1970-02-01 13:09:20	1970-02-01 13:15:08
	Results	180.00-240.00	314	Air_LPS	F	Non-Social	3.979	7.958	0.344079	2	348.757	1970-02-01 13:09:20	1970-02-01 13:15:08
	Results	180.00-240.00	314	Air_LPS	F	Initial Entry Social	0	0	0	0	348.757	1970-02-01 13:09:20	1970-02-01 13:15:08
	Results	180.00-240.00	314	Air_LPS	F	Initial Entry Non-Social	0	0	0	0	348.757	1970-02-01 13:09:20	1970-02-01 13:15:08
	Results	240.00-300.00	314	Air_LPS	F	Center	5.621	28.105	0.860198	5	348.757	1970-02-01 13:09:20	1970-02-01 13:15:08
	Results	240.00-300.00	314	Air_LPS	F	Social	7.226	21.678	0.516119	3	348.757	1970-02-01 13:09:20	1970-02-01 13:15:08
	Results	240.00-300.00	314	Air_LPS	F	Non-Social	10.217	10.217	0.17204	1	348.757	1970-02-01 13:09:20	1970-02-01 13:15:08
	Results	240.00-300.00	314	Air_LPS	F	Initial Entry Social	0	0	0	0	348.757	1970-02-01 13:09:20	1970-02-01 13:15:08
	Results	240.00-300.00	314	Air_LPS	F	Initial Entry Non-Social	0	0	0	0	348.757	1970-02-01 13:09:20	1970-02-01 13:15:08
	Results	60.00-120.00	314	Air_LPS	F	Center	6.0532	30.266	0.860198	5	348.757	1970-02-01 13:09:20	1970-02-01 13:15:08
	Results	60.00-120.00	314	Air_LPS	F	Social	14.945	14.945	0.17204	1	348.757	1970-02-01 13:09:20	1970-02-01 13:15:08
	Results	60.00-120.00	314	Air_LPS	F	Non-Social	3.69725	14.789	0.688158	4	348.757	1970-02-01 13:09:20	1970-02-01 13:15:08
	Results	60.00-120.00	314	Air_LPS	F	Initial Entry Social	0	0	0	0	348.757	1970-02-01 13:09:20	1970-02-01 13:15:08
	Results	60.00-120.00	314	Air_LPS	F	Initial Entry Non-Social	0	0	0	0	348.757	1970-02-01 13:09:20	1970-02-01 13:15:08
	Results	0.00-60.00	315	Air_LPS	F	Center	4.6934	23.467	0.938685	5	319.596	1970-02-01 13:29:37	1970-02-01 13:34:57
	Results	0.00-60.00	315	Air_LPS	F	Social	9.65233	28.957	0.563211	3	319.596	1970-02-01 13:29:37	1970-02-01 13:34:57
	Results	0.00-60.00	315	Air_LPS	F	Non-Social	7.242	7.242	0.187737	1	319.596	1970-02-01 13:29:37	1970-02-01 13:34:57
	Results	0.00-60.00	315	Air_LPS	F	Initial Entry Social	0	0	0.187737	1	319.596	1970-02-01 13:29:37	1970-02-01 13:34:57
	Results	0.00-60.00	315	Air_LPS	F	Initial Entry Non-Social	0	0	0	0	319.596	1970-02-01 13:29:37	1970-02-01 13:34:57
	Results	120.00-180.00	315	Air_LPS	F	Center	6.97075	27.883	0.750948	4	319.596	1970-02-01 13:29:37	1970-02-01 13:34:57
	Results	120.00-180.00	315	Air_LPS	F	Social	4.95533	14.866	0.563211	3	319.596	1970-02-01 13:29:37	1970-02-01 13:34:57
	Results	120.00-180.00	315	Air_LPS	F	Non-Social	8.6255	17.251	0.375474	2	319.596	1970-02-01 13:29:37	1970-02-01 13:34:57
	Results	120.00-180.00	315	Air_LPS	F	Initial Entry Social	0	0	0	0	319.596	1970-02-01 13:29:37	1970-02-01 13:34:57
	Results	120.00-180.00	315	Air_LPS	F	Initial Entry Non-Social	0	0	0	0	319.596	1970-02-01 13:29:37	1970-02-01 13:34:57
	Results	180.00-240.00	315	Air_LPS	F	Center	6.20775	24.831	0.750948	4	319.596	1970-02-01 13:29:37	1970-02-01 13:34:57
	Results	180.00-240.00	315	Air_LPS	F	Social	8.093	16.186	0.375474	2	319.596	1970-02-01 13:29:37	1970-02-01 13:34:57
	Results	180.00-240.00	315	Air_LPS	F	Non-Social	6.32767	18.983	0.563211	3	319.596	1970-02-01 13:29:37	1970-02-01 13:34:57
	Results	180.00-240.00	315	Air_LPS	F	Initial Entry Social	0	0	0	0	319.596	1970-02-01 13:29:37	1970-02-01 13:34:57
	Results	180.00-240.00	315	Air_LPS	F	Initial Entry Non-Social	0	0	0	0	319.596	1970-02-01 13:29:37	1970-02-01 13:34:57
	Results	240.00-300.00	315	Air_LPS	F	Center	3.50157	24.511	1.31416	7	319.596	1970-02-01 13:29:37	1970-02-01 13:34:57
	Results	240.00-300.00	315	Air_LPS	F	Social	2.93633	8.809	0.563211	3	319.596	1970-02-01 13:29:37	1970-02-01 13:34:57
	Results	240.00-300.00	315	Air_LPS	F	Non-Social	6.67	26.68	0.750948	4	319.596	1970-02-01 13:29:37	1970-02-01 13:34:57
	Results	240.00-300.00	315	Air_LPS	F	Initial Entry Social	0	0	0	0	319.596	1970-02-01 13:29:37	1970-02-01 13:34:57
	Results	240.00-300.00	315	Air_LPS	F	Initial Entry Non-Social	0	0	0	0	319.596	1970-02-01 13:29:37	1970-02-01 13:34:57
	Results	60.00-120.00	315	Air_LPS	F	Center	5.56375	22.255	0.750948	4	319.596	1970-02-01 13:29:37	1970-02-01 13:34:57
	Results	60.00-120.00	315	Air_LPS	F	Social	10.0945	20.189	0.375474	2	319.596	1970-02-01 13:29:37	1970-02-01 13:34:57
	Results	60.00-120.00	315	Air_LPS	F	Non-Social	8.778	17.556	0.375474	2	319.596	1970-02-01 13:29:37	1970-02-01 13:34:57
	Results	60.00-120.00	315	Air_LPS	F	Initial Entry Social	0	0	0	0	319.596	1970-02-01 13:29:37	1970-02-01 13:34:57
	Results	60.00-120.00	315	Air_LPS	F	Initial Entry Non-Social	0	0	0	0	319.596	1970-02-01 13:29:37	1970-02-01 13:34:57
	Results	0.00-60.00	316	Air_LPS	M	Center	6.33275	25.331	0.800085	4	299.968	1970-02-01 09:25:20	1970-02-01 09:30:20
	Results	0.00-60.00	316	Air_LPS	M	Social	12.989	12.989	0.200021	1	299.968	1970-02-01 09:25:20	1970-02-01 09:30:20
	Results	0.00-60.00	316	Air_LPS	M	Non-Social	10.44	20.88	0.400043	2	299.968	1970-02-01 09:25:20	1970-02-01 09:30:20
	Results	0.00-60.00	316	Air_LPS	M	Initial Entry Social	0	0	0	0	299.968	1970-02-01 09:25:20	1970-02-01 09:30:20
	Results	0.00-60.00	316	Air_LPS	M	Initial Entry Non-Social	0	0	0.200021	1	299.968	1970-02-01 09:25:20	1970-02-01 09:30:20
	Results	120.00-180.00	316	Air_LPS	M	Center	5.7218	28.609	1.00011	5	299.968	1970-02-01 09:25:20	1970-02-01 09:30:20
	Results	120.00-180.00	316	Air_LPS	M	Social	7.7025	15.405	0.400043	2	299.968	1970-02-01 09:25:20	1970-02-01 09:30:20
	Results	120.00-180.00	316	Air_LPS	M	Non-Social	7.993	15.986	0.400043	2	299.968	1970-02-01 09:25:20	1970-02-01 09:30:20
	Results	120.00-180.00	316	Air_LPS	M	Initial Entry Social	0	0	0	0	299.968	1970-02-01 09:25:20	1970-02-01 09:30:20
	Results	120.00-180.00	316	Air_LPS	M	Initial Entry Non-Social	0	0	0	0	299.968	1970-02-01 09:25:20	1970-02-01 09:30:20
	Results	180.00-240.00	316	Air_LPS	M	Center	13.7937	41.381	0.600064	3	299.968	1970-02-01 09:25:20	1970-02-01 09:30:20
	Results	180.00-240.00	316	Air_LPS	M	Social	7.3135	14.627	0.400043	2	299.968	1970-02-01 09:25:20	1970-02-01 09:30:20
	Results	180.00-240.00	316	Air_LPS	M	Non-Social	3.992	3.992	0.200021	1	299.968	1970-02-01 09:25:20	1970-02-01 09:30:20
	Results	180.00-240.00	316	Air_LPS	M	Initial Entry Social	0	0	0	0	299.968	1970-02-01 09:25:20	1970-02-01 09:30:20
	Results	180.00-240.00	316	Air_LPS	M	Initial Entry Non-Social	0	0	0	0	299.968	1970-02-01 09:25:20	1970-02-01 09:30:20
	Results	60.00-120.00	316	Air_LPS	M	Center	4.53033	27.182	1.20013	6	299.968	1970-02-01 09:25:20	1970-02-01 09:30:20
	Results	60.00-120.00	316	Air_LPS	M	Social	8.39867	25.196	0.600064	3	299.968	1970-02-01 09:25:20	1970-02-01 09:30:20
	Results	60.00-120.00	316	Air_LPS	M	Non-Social	3.811	7.622	0.400043	2	299.968	1970-02-01 09:25:20	1970-02-01 09:30:20
	Results	60.00-120.00	316	Air_LPS	M	Initial Entry Social	0	0	0	0	299.968	1970-02-01 09:25:20	1970-02-01 09:30:20
	Results	60.00-120.00	316	Air_LPS	M	Initial Entry Non-Social	0	0	0	0	299.968	1970-02-01 09:25:20	1970-02-01 09:30:20
	Results	0.00-60.00	317	Air_LPS	M	Center	4.98233	29.894	1.154	6	311.958	1970-02-01 09:51:18	1970-02-01 09:56:30
	Results	0.00-60.00	317	Air_LPS	M	Social	4.371	13.113	0.577001	3	311.958	1970-02-01 09:51:18	1970-02-01 09:56:30
	Results	0.00-60.00	317	Air_LPS	M	Non-Social	5.50967	16.529	0.577001	3	311.958	1970-02-01 09:51:18	1970-02-01 09:56:30
	Results	0.00-60.00	317	Air_LPS	M	Initial Entry Social	0	0	0.192334	1	311.958	1970-02-01 09:51:18	1970-02-01 09:56:30
	Results	0.00-60.00	317	Air_LPS	M	Initial Entry Non-Social	0	0	0	0	311.958	1970-02-01 09:51:18	1970-02-01 09:56:30
	Results	120.00-180.00	317	Air_LPS	M	Center	5.6842	28.421	0.961668	5	311.958	1970-02-01 09:51:18	1970-02-01 09:56:30
	Results	120.00-180.00	317	Air_LPS	M	Social	4.5445	9.089	0.384667	2	311.958	1970-02-01 09:51:18	1970-02-01 09:56:30
	Results	120.00-180.00	317	Air_LPS	M	Non-Social	7.49667	22.49	0.577001	3	311.958	1970-02-01 09:51:18	1970-02-01 09:56:30
	Results	120.00-180.00	317	Air_LPS	M	Initial Entry Social	0	0	0	0	311.958	1970-02-01 09:51:18	1970-02-01 09:56:30
	Results	120.00-180.00	317	Air_LPS	M	Initial Entry Non-Social	0	0	0	0	311.958	1970-02-01 09:51:18	1970-02-01 09:56:30
	Results	180.00-240.00	317	Air_LPS	M	Center	5.33133	15.994	0.577001	3	311.958	1970-02-01 09:51:18	1970-02-01 09:56:30
	Results	180.00-240.00	317	Air_LPS	M	Social	13.5673	40.702	0.577001	3	311.958	1970-02-01 09:51:18	1970-02-01 09:56:30
	Results	180.00-240.00	317	Air_LPS	M	Non-Social	3.304	3.304	0.192334	1	311.958	1970-02-01 09:51:18	1970-02-01 09:56:30
	Results	180.00-240.00	317	Air_LPS	M	Initial Entry Social	0	0	0	0	311.958	1970-02-01 09:51:18	1970-02-01 09:56:30
	Results	180.00-240.00	317	Air_LPS	M	Initial Entry Non-Social	0	0	0	0	311.958	1970-02-01 09:51:18	1970-02-01 09:56:30
	Results	240.00-300.00	317	Air_LPS	M	Center	5.03367	15.101	0.577001	3	311.958	1970-02-01 09:51:18	1970-02-01 09:56:30
	Results	240.00-300.00	317	Air_LPS	M	Social	10.0043	30.013	0.577001	3	311.958	1970-02-01 09:51:18	1970-02-01 09:56:30
	Results	240.00-300.00	317	Air_LPS	M	Non-Social	7.443	14.886	0.384667	2	311.958	1970-02-01 09:51:18	1970-02-01 09:56:30
	Results	240.00-300.00	317	Air_LPS	M	Initial Entry Social	0	0	0	0	311.958	1970-02-01 09:51:18	1970-02-01 09:56:30
	Results	240.00-300.00	317	Air_LPS	M	Initial Entry Non-Social	0	0	0	0	311.958	1970-02-01 09:51:18	1970-02-01 09:56:30
	Results	60.00-120.00	317	Air_LPS	M	Center	3.6495	36.495	1.92334	10	311.958	1970-02-01 09:51:18	1970-02-01 09:56:30
	Results	60.00-120.00	317	Air_LPS	M	Social	1.9525	11.715	1.154	6	311.958	1970-02-01 09:51:18	1970-02-01 09:56:30
	Results	60.00-120.00	317	Air_LPS	M	Non-Social	2.9475	11.79	0.769334	4	311.958	1970-02-01 09:51:18	1970-02-01 09:56:30
	Results	60.00-120.00	317	Air_LPS	M	Initial Entry Social	0	0	0	0	311.958	1970-02-01 09:51:18	1970-02-01 09:56:30
	Results	60.00-120.00	317	Air_LPS	M	Initial Entry Non-Social	0	0	0	0	311.958	1970-02-01 09:51:18	1970-02-01 09:56:30
	Results	0.00-60.00	318	Air_LPS	M	Center	4.1418	20.709	0.971713	5	308.733	1970-02-01 10:37:02	1970-02-01 10:42:10
	Results	0.00-60.00	318	Air_LPS	M	Social	5.745	5.745	0.194343	1	308.733	1970-02-01 10:37:02	1970-02-01 10:42:10
	Results	0.00-60.00	318	Air_LPS	M	Non-Social	11.0617	33.185	0.583028	3	308.733	1970-02-01 10:37:02	1970-02-01 10:42:10
	Results	0.00-60.00	318	Air_LPS	M	Initial Entry Social	0	0	0	0	308.733	1970-02-01 10:37:02	1970-02-01 10:42:10
	Results	0.00-60.00	318	Air_LPS	M	Initial Entry Non-Social	0	0	0.194343	1	308.733	1970-02-01 10:37:02	1970-02-01 10:42:10
	Results	120.00-180.00	318	Air_LPS	M	Center	6.3516	31.758	0.971713	5	308.733	1970-02-01 10:37:02	1970-02-01 10:42:10
	Results	120.00-180.00	318	Air_LPS	M	Social	7.375	22.125	0.583028	3	308.733	1970-02-01 10:37:02	1970-02-01 10:42:10
	Results	120.00-180.00	318	Air_LPS	M	Non-Social	3.0585	6.117	0.388685	2	308.733	1970-02-01 10:37:02	1970-02-01 10:42:10
	Results	120.00-180.00	318	Air_LPS	M	Initial Entry Social	0	0	0	0	308.733	1970-02-01 10:37:02	1970-02-01 10:42:10
	Results	120.00-180.00	318	Air_LPS	M	Initial Entry Non-Social	0	0	0	0	308.733	1970-02-01 10:37:02	1970-02-01 10:42:10
	Results	180.00-240.00	318	Air_LPS	M	Center	5.52975	22.119	0.777371	4	308.733	1970-02-01 10:37:02	1970-02-01 10:42:10
	Results	180.00-240.00	318	Air_LPS	M	Social	5.28	15.84	0.583028	3	308.733	1970-02-01 10:37:02	1970-02-01 10:42:10
	Results	180.00-240.00	318	Air_LPS	M	Non-Social	11.0205	22.041	0.388685	2	308.733	1970-02-01 10:37:02	1970-02-01 10:42:10
	Results	180.00-240.00	318	Air_LPS	M	Initial Entry Social	0	0	0	0	308.733	1970-02-01 10:37:02	1970-02-01 10:42:10
	Results	180.00-240.00	318	Air_LPS	M	Initial Entry Non-Social	0	0	0	0	308.733	1970-02-01 10:37:02	1970-02-01 10:42:10
	Results	240.00-300.00	318	Air_LPS	M	Center	6.48233	19.447	0.583028	3	308.733	1970-02-01 10:37:02	1970-02-01 10:42:10
	Results	240.00-300.00	318	Air_LPS	M	Social	7.941	23.823	0.583028	3	308.733	1970-02-01 10:37:02	1970-02-01 10:42:10
	Results	240.00-300.00	318	Air_LPS	M	Non-Social	16.73	16.73	0.194343	1	308.733	1970-02-01 10:37:02	1970-02-01 10:42:10
	Results	240.00-300.00	318	Air_LPS	M	Initial Entry Social	0	0	0	0	308.733	1970-02-01 10:37:02	1970-02-01 10:42:10
	Results	240.00-300.00	318	Air_LPS	M	Initial Entry Non-Social	0	0	0	0	308.733	1970-02-01 10:37:02	1970-02-01 10:42:10
	Results	60.00-120.00	318	Air_LPS	M	Center	8.08075	32.323	0.777371	4	308.733	1970-02-01 10:37:02	1970-02-01 10:42:10
	Results	60.00-120.00	318	Air_LPS	M	Social	11.755	23.51	0.388685	2	308.733	1970-02-01 10:37:02	1970-02-01 10:42:10
	Results	60.00-120.00	318	Air_LPS	M	Non-Social	4.167	4.167	0.194343	1	308.733	1970-02-01 10:37:02	1970-02-01 10:42:10
	Results	60.00-120.00	318	Air_LPS	M	Initial Entry Social	0	0	0	0	308.733	1970-02-01 10:37:02	1970-02-01 10:42:10
	Results	60.00-120.00	318	Air_LPS	M	Initial Entry Non-Social	0	0	0	0	308.733	1970-02-01 10:37:02	1970-02-01 10:42:10
	Results	0.00-60.00	319	Air_LPS	F	Center	3.71967	22.318	1.0371	6	347.123	1970-02-01 13:58:51	1970-02-01 14:04:38
	Results	0.00-60.00	319	Air_LPS	F	Social	8.144	16.288	0.345699	2	347.123	1970-02-01 13:58:51	1970-02-01 14:04:38
	Results	0.00-60.00	319	Air_LPS	F	Non-Social	7.046	21.138	0.518548	3	347.123	1970-02-01 13:58:51	1970-02-01 14:04:38
	Results	0.00-60.00	319	Air_LPS	F	Initial Entry Social	0	0	0.172849	1	347.123	1970-02-01 13:58:51	1970-02-01 14:04:38
	Results	0.00-60.00	319	Air_LPS	F	Initial Entry Non-Social	0	0	0	0	347.123	1970-02-01 13:58:51	1970-02-01 14:04:38
	Results	120.00-180.00	319	Air_LPS	F	Center	5.06975	20.279	0.691398	4	347.123	1970-02-01 13:58:51	1970-02-01 14:04:38
	Results	120.00-180.00	319	Air_LPS	F	Social	11.1793	33.538	0.518548	3	347.123	1970-02-01 13:58:51	1970-02-01 14:04:38
	Results	120.00-180.00	319	Air_LPS	F	Non-Social	6.183	6.183	0.172849	1	347.123	1970-02-01 13:58:51	1970-02-01 14:04:38
	Results	120.00-180.00	319	Air_LPS	F	Initial Entry Social	0	0	0	0	347.123	1970-02-01 13:58:51	1970-02-01 14:04:38
	Results	120.00-180.00	319	Air_LPS	F	Initial Entry Non-Social	0	0	0	0	347.123	1970-02-01 13:58:51	1970-02-01 14:04:38
	Results	180.00-240.00	319	Air_LPS	F	Center	4.7848	23.924	0.864247	5	347.123	1970-02-01 13:58:51	1970-02-01 14:04:38
	Results	180.00-240.00	319	Air_LPS	F	Social	7.74733	23.242	0.518548	3	347.123	1970-02-01 13:58:51	1970-02-01 14:04:38
	Results	180.00-240.00	319	Air_LPS	F	Non-Social	6.417	12.834	0.345699	2	347.123	1970-02-01 13:58:51	1970-02-01 14:04:38
	Results	180.00-240.00	319	Air_LPS	F	Initial Entry Social	0	0	0	0	347.123	1970-02-01 13:58:51	1970-02-01 14:04:38
	Results	180.00-240.00	319	Air_LPS	F	Initial Entry Non-Social	0	0	0	0	347.123	1970-02-01 13:58:51	1970-02-01 14:04:38
	Results	240.00-300.00	319	Air_LPS	F	Center	6.176	24.704	0.691398	4	347.123	1970-02-01 13:58:51	1970-02-01 14:04:38
	Results	240.00-300.00	319	Air_LPS	F	Social	9.026	18.052	0.345699	2	347.123	1970-02-01 13:58:51	1970-02-01 14:04:38
	Results	240.00-300.00	319	Air_LPS	F	Non-Social	8.622	17.244	0.345699	2	347.123	1970-02-01 13:58:51	1970-02-01 14:04:38
	Results	240.00-300.00	319	Air_LPS	F	Initial Entry Social	0	0	0	0	347.123	1970-02-01 13:58:51	1970-02-01 14:04:38
	Results	240.00-300.00	319	Air_LPS	F	Initial Entry Non-Social	0	0	0	0	347.123	1970-02-01 13:58:51	1970-02-01 14:04:38
	Results	60.00-120.00	319	Air_LPS	F	Center	4.435	17.74	0.691398	4	347.123	1970-02-01 13:58:51	1970-02-01 14:04:38
	Results	60.00-120.00	319	Air_LPS	F	Social	9.2805	18.561	0.345699	2	347.123	1970-02-01 13:58:51	1970-02-01 14:04:38
	Results	60.00-120.00	319	Air_LPS	F	Non-Social	11.8495	23.699	0.345699	2	347.123	1970-02-01 13:58:51	1970-02-01 14:04:38
	Results	60.00-120.00	319	Air_LPS	F	Initial Entry Social	0	0	0	0	347.123	1970-02-01 13:58:51	1970-02-01 14:04:38
	Results	60.00-120.00	319	Air_LPS	F	Initial Entry Non-Social	0	0	0	0	347.123	1970-02-01 13:58:51	1970-02-01 14:04:38
	Results	0.00-60.00	320	Air_LPS	F	Center	7.76767	23.303	0.576535	3	312.21	1970-02-01 14:26:10	1970-02-01 14:31:23
	Results	0.00-60.00	320	Air_LPS	F	Social	14.9605	29.921	0.384357	2	312.21	1970-02-01 14:26:10	1970-02-01 14:31:23
	Results	0.00-60.00	320	Air_LPS	F	Non-Social	6.517	6.517	0.192178	1	312.21	1970-02-01 14:26:10	1970-02-01 14:31:23
	Results	0.00-60.00	320	Air_LPS	F	Initial Entry Social	0	0	0.192178	1	312.21	1970-02-01 14:26:10	1970-02-01 14:31:23
	Results	0.00-60.00	320	Air_LPS	F	Initial Entry Non-Social	0	0	0	0	312.21	1970-02-01 14:26:10	1970-02-01 14:31:23
	Results	120.00-180.00	320	Air_LPS	F	Center	7.98175	31.927	0.768713	4	312.21	1970-02-01 14:26:10	1970-02-01 14:31:23
	Results	120.00-180.00	320	Air_LPS	F	Social	5.9565	11.913	0.384357	2	312.21	1970-02-01 14:26:10	1970-02-01 14:31:23
	Results	120.00-180.00	320	Air_LPS	F	Non-Social	8.08	16.16	0.384357	2	312.21	1970-02-01 14:26:10	1970-02-01 14:31:23
	Results	120.00-180.00	320	Air_LPS	F	Initial Entry Social	0	0	0	0	312.21	1970-02-01 14:26:10	1970-02-01 14:31:23
	Results	120.00-180.00	320	Air_LPS	F	Initial Entry Non-Social	0	0	0	0	312.21	1970-02-01 14:26:10	1970-02-01 14:31:23
	Results	180.00-240.00	320	Air_LPS	F	Center	6.92275	27.691	0.768713	4	312.21	1970-02-01 14:26:10	1970-02-01 14:31:23
	Results	180.00-240.00	320	Air_LPS	F	Social	9.09	18.18	0.384357	2	312.21	1970-02-01 14:26:10	1970-02-01 14:31:23
	Results	180.00-240.00	320	Air_LPS	F	Non-Social	7.0645	14.129	0.384357	2	312.21	1970-02-01 14:26:10	1970-02-01 14:31:23
	Results	180.00-240.00	320	Air_LPS	F	Initial Entry Social	0	0	0	0	312.21	1970-02-01 14:26:10	1970-02-01 14:31:23
	Results	180.00-240.00	320	Air_LPS	F	Initial Entry Non-Social	0	0	0	0	312.21	1970-02-01 14:26:10	1970-02-01 14:31:23
	Results	240.00-300.00	320	Air_LPS	F	Center	2.94233	17.654	1.15307	6	312.21	1970-02-01 14:26:10	1970-02-01 14:31:23
	Results	240.00-300.00	320	Air_LPS	F	Social	12.4025	24.805	0.384357	2	312.21	1970-02-01 14:26:10	1970-02-01 14:31:23
	Results	240.00-300.00	320	Air_LPS	F	Non-Social	4.38525	17.541	0.768713	4	312.21	1970-02-01 14:26:10	1970-02-01 14:31:23
	Results	240.00-300.00	320	Air_LPS	F	Initial Entry Social	0	0	0	0	312.21	1970-02-01 14:26:10	1970-02-01 14:31:23
	Results	240.00-300.00	320	Air_LPS	F	Initial Entry Non-Social	0	0	0	0	312.21	1970-02-01 14:26:10	1970-02-01 14:31:23
	Results	60.00-120.00	320	Air_LPS	F	Center	8.7945	35.178	0.768713	4	312.21	1970-02-01 14:26:10	1970-02-01 14:31:23
	Results	60.00-120.00	320	Air_LPS	F	Social	5.8145	11.629	0.384357	2	312.21	1970-02-01 14:26:10	1970-02-01 14:31:23
	Results	60.00-120.00	320	Air_LPS	F	Non-Social	4.39767	13.193	0.576535	3	312.21	1970-02-01 14:26:10	1970-02-01 14:31:23
	Results	60.00-120.00	320	Air_LPS	F	Initial Entry Social	0	0	0	0	312.21	1970-02-01 14:26:10	1970-02-01 14:31:23
	Results	60.00-120.00	320	Air_LPS	F	Initial Entry Non-Social	0	0	0	0	312.21	1970-02-01 14:26:10	1970-02-01 14:31:23
	Results	0.00-60.00	321	Air_LPS	M	Center	1.958	1.958	0.187145	1	320.607	1970-02-01 10:53:03	1970-02-01 10:58:24
	Results	0.00-60.00	321	Air_LPS	M	Social	0	0	0	0	320.607	1970-02-01 10:53:03	1970-02-01 10:58:24
	Results	0.00-60.00	321	Air_LPS	M	Non-Social	57.678	57.678	0.187145	1	320.607	1970-02-01 10:53:03	1970-02-01 10:58:24
	Results	0.00-60.00	321	Air_LPS	M	Initial Entry Social	0	0	0	0	320.607	1970-02-01 10:53:03	1970-02-01 10:58:24
	Results	0.00-60.00	321	Air_LPS	M	Initial Entry Non-Social	0	0	0.187145	1	320.607	1970-02-01 10:53:03	1970-02-01 10:58:24
	Results	120.00-180.00	321	Air_LPS	M	Center	10.966	21.932	0.37429	2	320.607	1970-02-01 10:53:03	1970-02-01 10:58:24
	Results	120.00-180.00	321	Air_LPS	M	Social	18.549	18.549	0.187145	1	320.607	1970-02-01 10:53:03	1970-02-01 10:58:24
	Results	120.00-180.00	321	Air_LPS	M	Non-Social	19.519	19.519	0.187145	1	320.607	1970-02-01 10:53:03	1970-02-01 10:58:24
	Results	120.00-180.00	321	Air_LPS	M	Initial Entry Social	0	0	0	0	320.607	1970-02-01 10:53:03	1970-02-01 10:58:24
	Results	120.00-180.00	321	Air_LPS	M	Initial Entry Non-Social	0	0	0	0	320.607	1970-02-01 10:53:03	1970-02-01 10:58:24
	Results	180.00-240.00	321	Air_LPS	M	Center	11.2837	33.851	0.561435	3	320.607	1970-02-01 10:53:03	1970-02-01 10:58:24
	Results	180.00-240.00	321	Air_LPS	M	Social	12.15	24.3	0.37429	2	320.607	1970-02-01 10:53:03	1970-02-01 10:58:24
	Results	180.00-240.00	321	Air_LPS	M	Non-Social	1.849	1.849	0.187145	1	320.607	1970-02-01 10:53:03	1970-02-01 10:58:24
	Results	180.00-240.00	321	Air_LPS	M	Initial Entry Social	0	0	0	0	320.607	1970-02-01 10:53:03	1970-02-01 10:58:24
	Results	180.00-240.00	321	Air_LPS	M	Initial Entry Non-Social	0	0	0	0	320.607	1970-02-01 10:53:03	1970-02-01 10:58:24
	Results	240.00-300.00	321	Air_LPS	M	Center	7.015	21.045	0.561435	3	320.607	1970-02-01 10:53:03	1970-02-01 10:58:24
	Results	240.00-300.00	321	Air_LPS	M	Social	9.241	18.482	0.37429	2	320.607	1970-02-01 10:53:03	1970-02-01 10:58:24
	Results	240.00-300.00	321	Air_LPS	M	Non-Social	20.473	20.473	0.187145	1	320.607	1970-02-01 10:53:03	1970-02-01 10:58:24
	Results	240.00-300.00	321	Air_LPS	M	Initial Entry Social	0	0	0	0	320.607	1970-02-01 10:53:03	1970-02-01 10:58:24
	Results	240.00-300.00	321	Air_LPS	M	Initial Entry Non-Social	0	0	0	0	320.607	1970-02-01 10:53:03	1970-02-01 10:58:24
	Results	60.00-120.00	321	Air_LPS	M	Center	0	0	0	0	320.607	1970-02-01 10:53:03	1970-02-01 10:58:24
	Results	60.00-120.00	321	Air_LPS	M	Social	0	0	0	0	320.607	1970-02-01 10:53:03	1970-02-01 10:58:24
	Results	60.00-120.00	321	Air_LPS	M	Non-Social	60	60	0.187145	1	320.607	1970-02-01 10:53:03	1970-02-01 10:58:24
	Results	60.00-120.00	321	Air_LPS	M	Initial Entry Social	0	0	0	0	320.607	1970-02-01 10:53:03	1970-02-01 10:58:24
	Results	60.00-120.00	321	Air_LPS	M	Initial Entry Non-Social	0	0	0	0	320.607	1970-02-01 10:53:03	1970-02-01 10:58:24
	Results	0.00-60.00	322	Air_LPS	M	Center	4.7875	19.15	0.729202	4	329.127	1970-02-01 11:19:04	1970-02-01 11:24:33
	Results	0.00-60.00	322	Air_LPS	M	Social	11.057	22.114	0.364601	2	329.127	1970-02-01 11:19:04	1970-02-01 11:24:33
	Results	0.00-60.00	322	Air_LPS	M	Non-Social	18.522	18.522	0.1823	1	329.127	1970-02-01 11:19:04	1970-02-01 11:24:33
	Results	0.00-60.00	322	Air_LPS	M	Initial Entry Social	0	0	0.1823	1	329.127	1970-02-01 11:19:04	1970-02-01 11:24:33
	Results	0.00-60.00	322	Air_LPS	M	Initial Entry Non-Social	0	0	0	0	329.127	1970-02-01 11:19:04	1970-02-01 11:24:33
	Results	120.00-180.00	322	Air_LPS	M	Center	5.5715	22.286	0.729202	4	329.127	1970-02-01 11:19:04	1970-02-01 11:24:33
	Results	120.00-180.00	322	Air_LPS	M	Social	7.35033	22.051	0.546901	3	329.127	1970-02-01 11:19:04	1970-02-01 11:24:33
	Results	120.00-180.00	322	Air_LPS	M	Non-Social	15.663	15.663	0.1823	1	329.127	1970-02-01 11:19:04	1970-02-01 11:24:33
	Results	120.00-180.00	322	Air_LPS	M	Initial Entry Social	0	0	0	0	329.127	1970-02-01 11:19:04	1970-02-01 11:24:33
	Results	120.00-180.00	322	Air_LPS	M	Initial Entry Non-Social	0	0	0	0	329.127	1970-02-01 11:19:04	1970-02-01 11:24:33
	Results	180.00-240.00	322	Air_LPS	M	Center	7.2916	36.458	0.911502	5	329.127	1970-02-01 11:19:04	1970-02-01 11:24:33
	Results	180.00-240.00	322	Air_LPS	M	Social	5.561	11.122	0.364601	2	329.127	1970-02-01 11:19:04	1970-02-01 11:24:33
	Results	180.00-240.00	322	Air_LPS	M	Non-Social	6.21	12.42	0.364601	2	329.127	1970-02-01 11:19:04	1970-02-01 11:24:33
	Results	180.00-240.00	322	Air_LPS	M	Initial Entry Social	0	0	0	0	329.127	1970-02-01 11:19:04	1970-02-01 11:24:33
	Results	180.00-240.00	322	Air_LPS	M	Initial Entry Non-Social	0	0	0	0	329.127	1970-02-01 11:19:04	1970-02-01 11:24:33
	Results	240.00-300.00	322	Air_LPS	M	Center	2.01817	12.109	1.0938	6	329.127	1970-02-01 11:19:04	1970-02-01 11:24:33
	Results	240.00-300.00	322	Air_LPS	M	Social	6.11367	18.341	0.546901	3	329.127	1970-02-01 11:19:04	1970-02-01 11:24:33
	Results	240.00-300.00	322	Air_LPS	M	Non-Social	9.85	29.55	0.546901	3	329.127	1970-02-01 11:19:04	1970-02-01 11:24:33
	Results	240.00-300.00	322	Air_LPS	M	Initial Entry Social	0	0	0	0	329.127	1970-02-01 11:19:04	1970-02-01 11:24:33
	Results	240.00-300.00	322	Air_LPS	M	Initial Entry Non-Social	0	0	0	0	329.127	1970-02-01 11:19:04	1970-02-01 11:24:33
	Results	60.00-120.00	322	Air_LPS	M	Center	5.4124	27.062	0.911502	5	329.127	1970-02-01 11:19:04	1970-02-01 11:24:33
	Results	60.00-120.00	322	Air_LPS	M	Social	1.1255	2.251	0.364601	2	329.127	1970-02-01 11:19:04	1970-02-01 11:24:33
	Results	60.00-120.00	322	Air_LPS	M	Non-Social	10.229	30.687	0.546901	3	329.127	1970-02-01 11:19:04	1970-02-01 11:24:33
	Results	60.00-120.00	322	Air_LPS	M	Initial Entry Social	0	0	0	0	329.127	1970-02-01 11:19:04	1970-02-01 11:24:33
	Results	60.00-120.00	322	Air_LPS	M	Initial Entry Non-Social	0	0	0	0	329.127	1970-02-01 11:19:04	1970-02-01 11:24:33
	Results	0.00-60.00	323	Carbon_Control	F	Center	6.8798	34.399	0.87831	5	341.565	1970-02-01 10:10:16	1970-02-01 10:15:57
	Results	0.00-60.00	323	Carbon_Control	F	Social	6.34825	25.393	0.702648	4	341.565	1970-02-01 10:10:16	1970-02-01 10:15:57
	Results	0.00-60.00	323	Carbon_Control	F	Non-Social	0	0	0	0	341.565	1970-02-01 10:10:16	1970-02-01 10:15:57
	Results	0.00-60.00	323	Carbon_Control	F	Initial Entry Social	0	0	0.175662	1	341.565	1970-02-01 10:10:16	1970-02-01 10:15:57
	Results	0.00-60.00	323	Carbon_Control	F	Initial Entry Non-Social	0	0	0	0	341.565	1970-02-01 10:10:16	1970-02-01 10:15:57
	Results	120.00-180.00	323	Carbon_Control	F	Center	4.0728	20.364	0.87831	5	341.565	1970-02-01 10:10:16	1970-02-01 10:15:57
	Results	120.00-180.00	323	Carbon_Control	F	Social	8.405	25.215	0.526986	3	341.565	1970-02-01 10:10:16	1970-02-01 10:15:57
	Results	120.00-180.00	323	Carbon_Control	F	Non-Social	4.807	14.421	0.526986	3	341.565	1970-02-01 10:10:16	1970-02-01 10:15:57
	Results	120.00-180.00	323	Carbon_Control	F	Initial Entry Social	0	0	0	0	341.565	1970-02-01 10:10:16	1970-02-01 10:15:57
	Results	120.00-180.00	323	Carbon_Control	F	Initial Entry Non-Social	0	0	0	0	341.565	1970-02-01 10:10:16	1970-02-01 10:15:57
	Results	180.00-240.00	323	Carbon_Control	F	Center	2.9105	11.642	0.702648	4	341.565	1970-02-01 10:10:16	1970-02-01 10:15:57
	Results	180.00-240.00	323	Carbon_Control	F	Social	10.7895	21.579	0.351324	2	341.565	1970-02-01 10:10:16	1970-02-01 10:15:57
	Results	180.00-240.00	323	Carbon_Control	F	Non-Social	8.92633	26.779	0.526986	3	341.565	1970-02-01 10:10:16	1970-02-01 10:15:57
	Results	180.00-240.00	323	Carbon_Control	F	Initial Entry Social	0	0	0	0	341.565	1970-02-01 10:10:16	1970-02-01 10:15:57
	Results	180.00-240.00	323	Carbon_Control	F	Initial Entry Non-Social	0	0	0	0	341.565	1970-02-01 10:10:16	1970-02-01 10:15:57
	Results	240.00-300.00	323	Carbon_Control	F	Center	5.141	25.705	0.87831	5	341.565	1970-02-01 10:10:16	1970-02-01 10:15:57
	Results	240.00-300.00	323	Carbon_Control	F	Social	9.807	19.614	0.351324	2	341.565	1970-02-01 10:10:16	1970-02-01 10:15:57
	Results	240.00-300.00	323	Carbon_Control	F	Non-Social	4.89367	14.681	0.526986	3	341.565	1970-02-01 10:10:16	1970-02-01 10:15:57
	Results	240.00-300.00	323	Carbon_Control	F	Initial Entry Social	0	0	0	0	341.565	1970-02-01 10:10:16	1970-02-01 10:15:57
	Results	240.00-300.00	323	Carbon_Control	F	Initial Entry Non-Social	0	0	0	0	341.565	1970-02-01 10:10:16	1970-02-01 10:15:57
	Results	60.00-120.00	323	Carbon_Control	F	Center	12.636	25.272	0.351324	2	341.565	1970-02-01 10:10:16	1970-02-01 10:15:57
	Results	60.00-120.00	323	Carbon_Control	F	Social	19.917	19.917	0.175662	1	341.565	1970-02-01 10:10:16	1970-02-01 10:15:57
	Results	60.00-120.00	323	Carbon_Control	F	Non-Social	14.811	14.811	0.175662	1	341.565	1970-02-01 10:10:16	1970-02-01 10:15:57
	Results	60.00-120.00	323	Carbon_Control	F	Initial Entry Social	0	0	0	0	341.565	1970-02-01 10:10:16	1970-02-01 10:15:57
	Results	60.00-120.00	323	Carbon_Control	F	Initial Entry Non-Social	0	0	0	0	341.565	1970-02-01 10:10:16	1970-02-01 10:15:57
	Results	0.00-60.00	324	Carbon_Control	F	Center	3.4888	17.444	0.908381	5	330.258	1970-02-01 10:30:11	1970-02-01 10:35:41
	Results	0.00-60.00	324	Carbon_Control	F	Social	13.495	26.99	0.363352	2	330.258	1970-02-01 10:30:11	1970-02-01 10:35:41
	Results	0.00-60.00	324	Carbon_Control	F	Non-Social	7.6305	15.261	0.363352	2	330.258	1970-02-01 10:30:11	1970-02-01 10:35:41
	Results	0.00-60.00	324	Carbon_Control	F	Initial Entry Social	0	0	0.181676	1	330.258	1970-02-01 10:30:11	1970-02-01 10:35:41
	Results	0.00-60.00	324	Carbon_Control	F	Initial Entry Non-Social	0	0	0	0	330.258	1970-02-01 10:30:11	1970-02-01 10:35:41
	Results	120.00-180.00	324	Carbon_Control	F	Center	3.01983	18.119	1.09006	6	330.258	1970-02-01 10:30:11	1970-02-01 10:35:41
	Results	120.00-180.00	324	Carbon_Control	F	Social	5.3305	21.322	0.726705	4	330.258	1970-02-01 10:30:11	1970-02-01 10:35:41
	Results	120.00-180.00	324	Carbon_Control	F	Non-Social	6.853	20.559	0.545028	3	330.258	1970-02-01 10:30:11	1970-02-01 10:35:41
	Results	120.00-180.00	324	Carbon_Control	F	Initial Entry Social	0	0	0	0	330.258	1970-02-01 10:30:11	1970-02-01 10:35:41
	Results	120.00-180.00	324	Carbon_Control	F	Initial Entry Non-Social	0	0	0	0	330.258	1970-02-01 10:30:11	1970-02-01 10:35:41
	Results	180.00-240.00	324	Carbon_Control	F	Center	4.49	22.45	0.908381	5	330.258	1970-02-01 10:30:11	1970-02-01 10:35:41
	Results	180.00-240.00	324	Carbon_Control	F	Social	7.94567	23.837	0.545028	3	330.258	1970-02-01 10:30:11	1970-02-01 10:35:41
	Results	180.00-240.00	324	Carbon_Control	F	Non-Social	4.571	13.713	0.545028	3	330.258	1970-02-01 10:30:11	1970-02-01 10:35:41
	Results	180.00-240.00	324	Carbon_Control	F	Initial Entry Social	0	0	0	0	330.258	1970-02-01 10:30:11	1970-02-01 10:35:41
	Results	180.00-240.00	324	Carbon_Control	F	Initial Entry Non-Social	0	0	0	0	330.258	1970-02-01 10:30:11	1970-02-01 10:35:41
	Results	240.00-300.00	324	Carbon_Control	F	Center	2.928	14.64	0.908381	5	330.258	1970-02-01 10:30:11	1970-02-01 10:35:41
	Results	240.00-300.00	324	Carbon_Control	F	Social	7.44067	22.322	0.545028	3	330.258	1970-02-01 10:30:11	1970-02-01 10:35:41
	Results	240.00-300.00	324	Carbon_Control	F	Non-Social	7.67933	23.038	0.545028	3	330.258	1970-02-01 10:30:11	1970-02-01 10:35:41
	Results	240.00-300.00	324	Carbon_Control	F	Initial Entry Social	0	0	0	0	330.258	1970-02-01 10:30:11	1970-02-01 10:35:41
	Results	240.00-300.00	324	Carbon_Control	F	Initial Entry Non-Social	0	0	0	0	330.258	1970-02-01 10:30:11	1970-02-01 10:35:41
	Results	60.00-120.00	324	Carbon_Control	F	Center	6.0416	30.208	0.908381	5	330.258	1970-02-01 10:30:11	1970-02-01 10:35:41
	Results	60.00-120.00	324	Carbon_Control	F	Social	7.02133	21.064	0.545028	3	330.258	1970-02-01 10:30:11	1970-02-01 10:35:41
	Results	60.00-120.00	324	Carbon_Control	F	Non-Social	4.364	8.728	0.363352	2	330.258	1970-02-01 10:30:11	1970-02-01 10:35:41
	Results	60.00-120.00	324	Carbon_Control	F	Initial Entry Social	0	0	0	0	330.258	1970-02-01 10:30:11	1970-02-01 10:35:41
	Results	60.00-120.00	324	Carbon_Control	F	Initial Entry Non-Social	0	0	0	0	330.258	1970-02-01 10:30:11	1970-02-01 10:35:41
	Results	0.00-60.00	326	Carbon_Control	M	Center	4.4866	22.433	0.877152	5	342.016	1970-02-01 10:03:58	1970-02-01 10:09:40
	Results	0.00-60.00	326	Carbon_Control	M	Social	10.175	20.35	0.350861	2	342.016	1970-02-01 10:03:58	1970-02-01 10:09:40
	Results	0.00-60.00	326	Carbon_Control	M	Non-Social	5.518	16.554	0.526291	3	342.016	1970-02-01 10:03:58	1970-02-01 10:09:40
	Results	0.00-60.00	326	Carbon_Control	M	Initial Entry Social	0	0	0.17543	1	342.016	1970-02-01 10:03:58	1970-02-01 10:09:40
	Results	0.00-60.00	326	Carbon_Control	M	Initial Entry Non-Social	0	0	0	0	342.016	1970-02-01 10:03:58	1970-02-01 10:09:40
	Results	120.00-180.00	326	Carbon_Control	M	Center	1.823	14.584	1.40344	8	342.016	1970-02-01 10:03:58	1970-02-01 10:09:40
	Results	120.00-180.00	326	Carbon_Control	M	Social	4.472	17.888	0.701722	4	342.016	1970-02-01 10:03:58	1970-02-01 10:09:40
	Results	120.00-180.00	326	Carbon_Control	M	Non-Social	6.882	27.528	0.701722	4	342.016	1970-02-01 10:03:58	1970-02-01 10:09:40
	Results	120.00-180.00	326	Carbon_Control	M	Initial Entry Social	0	0	0	0	342.016	1970-02-01 10:03:58	1970-02-01 10:09:40
	Results	120.00-180.00	326	Carbon_Control	M	Initial Entry Non-Social	0	0	0	0	342.016	1970-02-01 10:03:58	1970-02-01 10:09:40
	Results	180.00-240.00	326	Carbon_Control	M	Center	3.94229	27.596	1.22801	7	342.016	1970-02-01 10:03:58	1970-02-01 10:09:40
	Results	180.00-240.00	326	Carbon_Control	M	Social	6.84233	20.527	0.526291	3	342.016	1970-02-01 10:03:58	1970-02-01 10:09:40
	Results	180.00-240.00	326	Carbon_Control	M	Non-Social	3.959	11.877	0.526291	3	342.016	1970-02-01 10:03:58	1970-02-01 10:09:40
	Results	180.00-240.00	326	Carbon_Control	M	Initial Entry Social	0	0	0	0	342.016	1970-02-01 10:03:58	1970-02-01 10:09:40
	Results	180.00-240.00	326	Carbon_Control	M	Initial Entry Non-Social	0	0	0	0	342.016	1970-02-01 10:03:58	1970-02-01 10:09:40
	Results	240.00-300.00	326	Carbon_Control	M	Center	4.27817	25.669	1.05258	6	342.016	1970-02-01 10:03:58	1970-02-01 10:09:40
	Results	240.00-300.00	326	Carbon_Control	M	Social	6.609	26.436	0.701722	4	342.016	1970-02-01 10:03:58	1970-02-01 10:09:40
	Results	240.00-300.00	326	Carbon_Control	M	Non-Social	3.9475	7.895	0.350861	2	342.016	1970-02-01 10:03:58	1970-02-01 10:09:40
	Results	240.00-300.00	326	Carbon_Control	M	Initial Entry Social	0	0	0	0	342.016	1970-02-01 10:03:58	1970-02-01 10:09:40
	Results	240.00-300.00	326	Carbon_Control	M	Initial Entry Non-Social	0	0	0	0	342.016	1970-02-01 10:03:58	1970-02-01 10:09:40
	Results	60.00-120.00	326	Carbon_Control	M	Center	2.634	15.804	1.05258	6	342.016	1970-02-01 10:03:58	1970-02-01 10:09:40
	Results	60.00-120.00	326	Carbon_Control	M	Social	8.1805	32.722	0.701722	4	342.016	1970-02-01 10:03:58	1970-02-01 10:09:40
	Results	60.00-120.00	326	Carbon_Control	M	Non-Social	3.82467	11.474	0.526291	3	342.016	1970-02-01 10:03:58	1970-02-01 10:09:40
	Results	60.00-120.00	326	Carbon_Control	M	Initial Entry Social	0	0	0	0	342.016	1970-02-01 10:03:58	1970-02-01 10:09:40
	Results	60.00-120.00	326	Carbon_Control	M	Initial Entry Non-Social	0	0	0	0	342.016	1970-02-01 10:03:58	1970-02-01 10:09:40
	Results	0.00-60.00	327	Carbon_Control	F	Center	5.70067	17.102	0.530123	3	339.544	1970-02-01 13:06:15	1970-02-01 13:11:54
	Results	0.00-60.00	327	Carbon_Control	F	Social	25.023	25.023	0.176708	1	339.544	1970-02-01 13:06:15	1970-02-01 13:11:54
	Results	0.00-60.00	327	Carbon_Control	F	Non-Social	17.593	17.593	0.176708	1	339.544	1970-02-01 13:06:15	1970-02-01 13:11:54
	Results	0.00-60.00	327	Carbon_Control	F	Initial Entry Social	0	0	0	0	339.544	1970-02-01 13:06:15	1970-02-01 13:11:54
	Results	0.00-60.00	327	Carbon_Control	F	Initial Entry Non-Social	0	0	0.176708	1	339.544	1970-02-01 13:06:15	1970-02-01 13:11:54
	Results	120.00-180.00	327	Carbon_Control	F	Center	4.1485	16.594	0.70683	4	339.544	1970-02-01 13:06:15	1970-02-01 13:11:54
	Results	120.00-180.00	327	Carbon_Control	F	Social	10.2313	30.694	0.530123	3	339.544	1970-02-01 13:06:15	1970-02-01 13:11:54
	Results	120.00-180.00	327	Carbon_Control	F	Non-Social	12.712	12.712	0.176708	1	339.544	1970-02-01 13:06:15	1970-02-01 13:11:54
	Results	120.00-180.00	327	Carbon_Control	F	Initial Entry Social	0	0	0	0	339.544	1970-02-01 13:06:15	1970-02-01 13:11:54
	Results	120.00-180.00	327	Carbon_Control	F	Initial Entry Non-Social	0	0	0	0	339.544	1970-02-01 13:06:15	1970-02-01 13:11:54
	Results	180.00-240.00	327	Carbon_Control	F	Center	13.8663	41.599	0.530123	3	339.544	1970-02-01 13:06:15	1970-02-01 13:11:54
	Results	180.00-240.00	327	Carbon_Control	F	Social	5.696	5.696	0.176708	1	339.544	1970-02-01 13:06:15	1970-02-01 13:11:54
	Results	180.00-240.00	327	Carbon_Control	F	Non-Social	6.3525	12.705	0.353415	2	339.544	1970-02-01 13:06:15	1970-02-01 13:11:54
	Results	180.00-240.00	327	Carbon_Control	F	Initial Entry Social	0	0	0	0	339.544	1970-02-01 13:06:15	1970-02-01 13:11:54
	Results	180.00-240.00	327	Carbon_Control	F	Initial Entry Non-Social	0	0	0	0	339.544	1970-02-01 13:06:15	1970-02-01 13:11:54
	Results	240.00-300.00	327	Carbon_Control	F	Center	6.53375	26.135	0.70683	4	339.544	1970-02-01 13:06:15	1970-02-01 13:11:54
	Results	240.00-300.00	327	Carbon_Control	F	Social	5.904	11.808	0.353415	2	339.544	1970-02-01 13:06:15	1970-02-01 13:11:54
	Results	240.00-300.00	327	Carbon_Control	F	Non-Social	7.35233	22.057	0.530123	3	339.544	1970-02-01 13:06:15	1970-02-01 13:11:54
	Results	240.00-300.00	327	Carbon_Control	F	Initial Entry Social	0	0	0	0	339.544	1970-02-01 13:06:15	1970-02-01 13:11:54
	Results	240.00-300.00	327	Carbon_Control	F	Initial Entry Non-Social	0	0	0	0	339.544	1970-02-01 13:06:15	1970-02-01 13:11:54
	Results	60.00-120.00	327	Carbon_Control	F	Center	7.3464	36.732	0.883538	5	339.544	1970-02-01 13:06:15	1970-02-01 13:11:54
	Results	60.00-120.00	327	Carbon_Control	F	Social	5.046	15.138	0.530123	3	339.544	1970-02-01 13:06:15	1970-02-01 13:11:54
	Results	60.00-120.00	327	Carbon_Control	F	Non-Social	4.065	8.13	0.353415	2	339.544	1970-02-01 13:06:15	1970-02-01 13:11:54
	Results	60.00-120.00	327	Carbon_Control	F	Initial Entry Social	0	0	0	0	339.544	1970-02-01 13:06:15	1970-02-01 13:11:54
	Results	60.00-120.00	327	Carbon_Control	F	Initial Entry Non-Social	0	0	0	0	339.544	1970-02-01 13:06:15	1970-02-01 13:11:54
	Results	0.00-60.00	328	Carbon_Control	F	Center	4.27983	25.679	1.1197	6	321.515	1970-02-01 13:34:59	1970-02-01 13:40:21
	Results	0.00-60.00	328	Carbon_Control	F	Social	4.468	8.936	0.373233	2	321.515	1970-02-01 13:34:59	1970-02-01 13:40:21
	Results	0.00-60.00	328	Carbon_Control	F	Non-Social	6.19675	24.787	0.746466	4	321.515	1970-02-01 13:34:59	1970-02-01 13:40:21
	Results	0.00-60.00	328	Carbon_Control	F	Initial Entry Social	0	0	0	0	321.515	1970-02-01 13:34:59	1970-02-01 13:40:21
	Results	0.00-60.00	328	Carbon_Control	F	Initial Entry Non-Social	0	0	0.186616	1	321.515	1970-02-01 13:34:59	1970-02-01 13:40:21
	Results	120.00-180.00	328	Carbon_Control	F	Center	3.1588	15.794	0.933082	5	321.515	1970-02-01 13:34:59	1970-02-01 13:40:21
[truncated: 1,294 more rows]

## Sheet: Adult Weights
Subject ID (Tattoo)	Extra ID	Behavior Squad	Breeding	ID Wean	Litter	Group	Sex	Behavior Cage	2017-11-07	2017-11-08	2017-11-09	Average	Adult Weights
[truncated: 168 more rows]

[truncated: 2 more sheets: FI Data, DRL Data]
